# Supplementary material for: Data on nucleoid-associated proteins isolated from Mycoplasma gallisepticum after intracellular infection
Source: Data Brief. 2021 Aug 14;38:107289. doi: 10.1016/j.dib.2021.107289 (PMC8379615; doi:10.1016/j.dib.2021.107289)
Supplement: Supplementary file 1 [file mmc1.zip]

Archive with 1 entries (1 files):
- S1_LFQ_intensities_processed.txt
