# Supplementary material for: Data on nucleoid-associated proteins isolated from Mycoplasma gallisepticum after intracellular infection
Source: Data Brief. 2021 Aug 14;38:107289. doi: 10.1016/j.dib.2021.107289 (PMC8379615; doi:10.1016/j.dib.2021.107289)
Supplement: Supplementary file 1 [file mmc1.zip › S1_LFQ_intensities_processed.txt]

Majority.protein.IDs	lysate_24h_1	lysate_24h_2	lysate_24h_3	lysate_Chr.Inf_1	lysate_Chr.Inf_2	lysate_Chr.Inf_3	lysate_K_1	lysate_K_2	lysate_K_3	nucl_24h_1	nucl_24h_2	nucl_24h_3	nucl_Chr.Inf_1	nucl_Chr.Inf_2	nucl_Chr.Inf_3	nucl_K_1	nucl_K_2	nucl_K_3	Fasta.headers	log2FC_nuc_24h_vs_Control	log2FC_nuc_Chronic_vs_Control	log2FC_nucControl_vs_lysControl	log2FC_nuc24h_vs_lys24h	log2FC_nucChronic_vs_lysChronic	zeroes_lys24h	zeroes_lysChronic	zeroes_lysControl	zeroes_nuc24h	zeroes_nucChronic	zeroes_nucControl	rawpvalue_nuc_24h_vs_Control	pvalue_nuc_24h_vs_Control.adj	rawpvalue_nuc_Chronic_vs_Control	pvalue_nuc_Chronic_vs_Control.adj	rawpvalue_nucControl_vs_lysControl	pvalue_nucControl_vs_lysControl.adj	rawpvalue_nuc24h_vs_lys24h	pvalue_nuc24h_vs_lys24h.adj	rawpvalue_nucChronic_vs_lysChronic	pvalue_nucChronic_vs_lysChr.adj	Protein names	Gene names	Gene ontology (GO)	Gene ontology (molecular function)
A0A0F6CJR4	48741000	35139000	78393000	66660000	52805000	46600000	109020000	87785000	78904000	37830000	38477000	40578000	46259000	62505000	50589000	22741000	25439000	25623000	tr|A0A0F6CJR4|A0A0F6CJR4_MYCGL Chromosome partitioning protein ParA OS=Mycoplasma gallisepticum S6 OX=1006581 GN=parA PE=4 SV=1	0.663338433	1.110474813	-1.901394996	-0.473333176	-0.059521862	0	0	0	0	0	0	0.000349617	0.009254575	0.024403782	0.085697002	0.016339459	0.028382486	0.357740326	0.400993564	0.785416883	0.799894614	Chromosome partitioning protein ParA	parA GCW_00005
A0A0F6CJR5	26130000	28820000	31038000	35145000	51950000	13336000	116090000	126490000	36850000	106700000	104060000	102420000	370630000	388900000	310860000	89925000	90479000	116010000	tr|A0A0F6CJR5|A0A0F6CJR5_MYCGL Chromosomal replication initiator protein DnaA OS=Mycoplasma gallisepticum S6 OX=1006581 GN=dnaA PE=3 SV=1	0.079378494	1.852451048	0.085126671	1.864784839	3.413859984	0	0	0	0	0	0	0.583869331	0.684221872	0.003995941	0.03481079	0.863439239	0.877527991	2.74E-06	0.000101695	0.001431052	0.005227481	Chromosomal replication initiator protein DnaA	dnaA GCW_00010	cytoplasm [GO:0005737]; ATP binding [GO:0005524]; DNA replication origin binding [GO:0003688]; DNA replication initiation [GO:0006270]; regulation of DNA replication [GO:0006275]	ATP binding [GO:0005524]; DNA replication origin binding [GO:0003688]
A0A0F6CJR6	1803900000	1533300000	1231500000	2.73E+09	2263700000	2199100000	1278700000	2853200000	1205800000	963970000	470390000	376850000	987760000	1087400000	1390300000	1119500000	1824400000	1378100000	tr|A0A0F6CJR6|A0A0F6CJR6_MYCGL 50S ribosomal protein L34 OS=Mycoplasma gallisepticum S6 OX=1006581 GN=rpmH PE=3 SV=1	-1.254745244	-0.318652206	-0.30451915	-1.334829884	-1.052704101	0	0	0	0	0	0	0.038969233	0.101377684	0.312113335	0.451716743	0.603882654	0.645325581	0.020513462	0.035938939	0.005016424	0.011608689	50S ribosomal protein L34	rpmH GCW_00030	ribosome [GO:0005840]; structural constituent of ribosome [GO:0003735]; translation [GO:0006412]	structural constituent of ribosome [GO:0003735]
A0A0F6CJR7	0	0	0	0	0	0	0	0	0	3531700	4489000	3646200	3984500	3878600	3684100	3061900	3687700	3394300	tr|A0A0F6CJR7|A0A0F6CJR7_MYCGL Ribonuclease P protein component OS=Mycoplasma gallisepticum S6 OX=1006581 GN=rnpA PE=3 SV=1	0.201808847	0.186930637	100	100	100	3	3	3	0	0	0	0.237488592	0.358623713	0.105561638	0.219355146	NA	NA	NA	NA	NA	NA	Ribonuclease P protein component (RNase P protein) (RNaseP protein) (EC 3.1.26.5) (Protein C5)	rnpA GCW_00035	ribonuclease P activity [GO:0004526]; tRNA binding [GO:0000049]; tRNA 5'-leader removal [GO:0001682]	ribonuclease P activity [GO:0004526]; tRNA binding [GO:0000049]
A0A0F6CJR8	9207800	6751300	9773700	18754000	11996000	11633000	16181000	10740000	12607000	11395000	10571000	34853000	6648200	7019400	0	23693000	0	0	tr|A0A0F6CJR8|A0A0F6CJR8_MYCGL Preprotein translocase subunit YidC OS=Mycoplasma gallisepticum S6 OX=1006581 GN=yidC PE=3 SV=1	-0.323049944	-1.793700953	0.846548424	1.142764995	-1.047763278	0	0	0	0	1	2	0.380513262	0.517896852	0.718694932	0.813922011	0.575206011	0.620766883	0.322320864	0.36589996	0.042181853	0.057191347	Preprotein translocase subunit YidC	yidC GCW_00040	integral component of membrane [GO:0016021]; plasma membrane [GO:0005886]; membrane insertase activity [GO:0032977]; protein transport [GO:0015031]	membrane insertase activity [GO:0032977]
A0A0F6CJR9	0	0	0	0	0	8421900	9709300	16418000	0	12836000	13312000	13179000	8749300	7521900	7219700	0	0	0	tr|A0A0F6CJR9|A0A0F6CJR9_MYCGL Ribosomal RNA small subunit methyltransferase A OS=Mycoplasma gallisepticum S6 OX=1006581 GN=ksgA PE=3 SV=1	100	100	-100	100	-0.105078163	3	2	1	0	0	3	NA	NA	NA	NA	NA	NA	NA	NA	0.212974627	0.240753926	Ribosomal RNA small subunit methyltransferase A (EC 2.1.1.182) (16S rRNA (adenine(1518)-N(6)/adenine(1519)-N(6))-dimethyltransferase) (16S rRNA dimethyladenosine transferase) (16S rRNA dimethylase) (S-adenosylmethionine-6-N', N'-adenosyl(rRNA) dimethyltransferase)	ksgA rsmA GCW_00045	cytoplasm [GO:0005737]; 16S rRNA (adenine(1518)-N(6)/adenine(1519)-N(6))-dimethyltransferase activity [GO:0052908]; RNA binding [GO:0003723]; rRNA (adenine-N6,N6-)-dimethyltransferase activity [GO:0000179]	16S rRNA (adenine(1518)-N(6)/adenine(1519)-N(6))-dimethyltransferase activity [GO:0052908]; RNA binding [GO:0003723]; rRNA (adenine-N6,N6-)-dimethyltransferase activity [GO:0000179]
A0A0F6CJS0	535060000	292150000	263920000	89841000	92814000	190730000	933580000	203660000	1151700000	285190000	714920000	327250000	436910000	1105700000	902120000	1265500000	1199200000	681490000	tr|A0A0F6CJS0|A0A0F6CJS0_MYCGL Arginine--tRNA ligase OS=Mycoplasma gallisepticum S6 OX=1006581 GN=argS PE=3 SV=1	-1.245046094	-0.363930658	0.458926152	0.282736706	2.710939264	0	0	0	0	0	0	0.062701009	0.133722531	0.4365964	0.560701562	0.456609568	0.505283685	0.656028591	0.693593973	0.0694891	0.087754806	Arginine--tRNA ligase (EC 6.1.1.19) (Arginyl-tRNA synthetase) (ArgRS)	argS GCW_00055	cytoplasm [GO:0005737]; arginine-tRNA ligase activity [GO:0004814]; ATP binding [GO:0005524]; arginyl-tRNA aminoacylation [GO:0006420]	arginine-tRNA ligase activity [GO:0004814]; ATP binding [GO:0005524]
A0A0F6CJS1	0	33866000	0	51276000	28316000	35716000	14520000	19578000	24301000	4721900	0	5235500	0	0	0	0	0	0	tr|A0A0F6CJS1|A0A0F6CJS1_MYCGL Nuclease OS=Mycoplasma gallisepticum S6 OX=1006581 GN=mnuA PE=4 SV=1	100	NA	-100	-2.765996605	-100	2	0	0	1	3	3	NA	NA	NA	NA	NA	NA	0.554560531	0.60485156	NA	NA	Nuclease	mnuA GCW_00060	integral component of membrane [GO:0016021]
A0A0F6CJS3	141220000	104630000	90147000	257320000	424450000	399310000	447350000	116810000	161970000	0	0	0	56877000	113840000	43343000	114490000	38005000	38013000	tr|A0A0F6CJS3|A0A0F6CJS3_MYCGL Glycerol-3-phosphate dehydrogenase OS=Mycoplasma gallisepticum S6 OX=1006581 GN=glpO PE=4 SV=1	-100	0.168163652	-1.930376277	-100	-2.336386148	0	0	0	3	0	0	NA	NA	0.826077635	0.884664701	0.222278176	0.264790395	NA	NA	0.018976021	0.030610954	Glycerol-3-phosphate dehydrogenase	glpO GCW_00075	oxidoreductase activity [GO:0016491]	oxidoreductase activity [GO:0016491]
A0A0F6CJS4	740530000	1159500000	1171300000	701100000	791190000	1059400000	756020000	797630000	927640000	942870000	931590000	911630000	1726300000	1831300000	1.75E+09	1019600000	1168500000	999650000	tr|A0A0F6CJS4|A0A0F6CJS4_MYCGL Putative peptidase (DUF31) OS=Mycoplasma gallisepticum S6 OX=1006581 GN=GCW_00080 PE=4 SV=1	-0.194296628	0.734977422	0.36144813	-0.140621669	1.056062842	0	0	0	0	0	0	0.124642943	0.221696934	0.000961732	0.029044317	0.033815664	0.052282374	0.571478145	0.617707854	0.008884255	0.016568949	Putative peptidase (DUF31)	GCW_00080
A0A0F6CJS5	252530000	320990000	279990000	58717000	62694000	60710000	563780000	573750000	453370000	3.99E+09	3984100000	3811200000	4675600000	4955400000	4.53E+09	3.02E+09	3796700000	3548300000	tr|A0A0F6CJS5|A0A0F6CJS5_MYCGL Ferritin OS=Mycoplasma gallisepticum S6 OX=1006581 GN=GCW_00085 PE=3 SV=1	0.185112425	0.449415199	2.704083408	3.787559026	6.280372571	0	0	0	0	0	0	0.167598757	0.27227235	0.015396949	0.065891253	0.005015082	0.012938317	6.39E-05	0.001291732	0.000731405	0.003513923	Ferritin	GCW_00085	cytoplasm [GO:0005737]; ferric iron binding [GO:0008199]; cellular iron ion homeostasis [GO:0006879]	ferric iron binding [GO:0008199]
A0A0F6CJS6	156830000	259730000	238140000	224880000	110690000	151780000	52755000	89876000	93574000	835760000	869460000	749560000	650270000	684530000	573780000	752290000	937830000	990930000	tr|A0A0F6CJS6|A0A0F6CJS6_MYCGL Ribonuclease J OS=Mycoplasma gallisepticum S6 OX=1006581 GN=rnj PE=3 SV=1	-0.127204391	-0.490298465	3.504686716	1.90668785	1.96946951	0	0	0	0	0	0	0.420491836	0.542116032	0.053002717	0.145516551	0.006408725	0.014942269	0.000249398	0.002580979	0.000535481	0.002888918	Ribonuclease J (RNase J) (EC 3.1.-.-)	rnj GCW_00095	cytoplasm [GO:0005737]; 5'-3' exoribonuclease activity [GO:0004534]; endoribonuclease activity [GO:0004521]; RNA binding [GO:0003723]; zinc ion binding [GO:0008270]; rRNA processing [GO:0006364]	5'-3' exoribonuclease activity [GO:0004534]; endoribonuclease activity [GO:0004521]; RNA binding [GO:0003723]; zinc ion binding [GO:0008270]
A0A0F6CJS8	0	0	0	0	0	0	0	8002200	0	22957000	35304000	10306000	8796200	6947100	4028200	5014700	4871400	4840800	tr|A0A0F6CJS8|A0A0F6CJS8_MYCGL ABC transporter ATP-binding protein OS=Mycoplasma gallisepticum S6 OX=1006581 GN=GCW_00115 PE=4 SV=1	2.219060625	0.424968552	-0.704977316	100	100	3	3	2	0	0	0	0.130715711	0.229298439	0.349367619	0.492524364	0.489176088	0.535881342	NA	NA	NA	NA	ABC transporter ATP-binding protein	GCW_00115	ATP binding [GO:0005524]; ATPase activity [GO:0016887]	ATPase activity [GO:0016887]; ATP binding [GO:0005524]
A0A0F6CJT0	105860000	87542000	69390000	131090000	160560000	155920000	109260000	110810000	103730000	6540400	22103000	14349000	12847000	8440500	18484000	17866000	17068000	14973000	tr|A0A0F6CJT0|A0A0F6CJT0_MYCGL Hypoxanthine phosphoribosyltransferase OS=Mycoplasma gallisepticum S6 OX=1006581 GN=hpt PE=3 SV=1	-0.215160534	-0.327507208	-2.697788897	-2.611767803	-3.492306458	0	0	0	0	0	0	0.661348128	0.742161241	0.366054653	0.508589848	0.000101866	0.001658967	0.010484222	0.021599438	0.002274187	0.007121659	Hypoxanthine phosphoribosyltransferase (EC 2.4.2.8)	hpt GCW_00135	cytoplasm [GO:0005737]; guanine phosphoribosyltransferase activity [GO:0052657]; hypoxanthine phosphoribosyltransferase activity [GO:0004422]; metal ion binding [GO:0046872]; nucleotide binding [GO:0000166]; IMP salvage [GO:0032264]; purine ribonucleoside salvage [GO:0006166]	guanine phosphoribosyltransferase activity [GO:0052657]; hypoxanthine phosphoribosyltransferase activity [GO:0004422]; metal ion binding [GO:0046872]; nucleotide binding [GO:0000166]
A0A0F6CJT1	891400000	928960000	1067100000	1176600000	1157400000	1168300000	1.24E+09	1231400000	1317500000	3613200000	3349300000	3299700000	2905700000	3072400000	3306500000	3007800000	2850500000	3193700000	tr|A0A0F6CJT1|A0A0F6CJT1_MYCGL ATP-dependent zinc metalloprotease FtsH OS=Mycoplasma gallisepticum S6 OX=1006581 GN=ftsH PE=3 SV=1	0.181031558	0.036603173	1.255315667	1.829467181	1.40653709	0	0	0	0	0	0	0.043986402	0.107575441	0.63920786	0.74629165	0.001819416	0.007331731	0.000160098	0.002226365	0.003555005	0.009076708	ATP-dependent zinc metalloprotease FtsH (EC 3.4.24.-)	ftsH GCW_00140	integral component of membrane [GO:0016021]; plasma membrane [GO:0005886]; ATP binding [GO:0005524]; ATP-dependent peptidase activity [GO:0004176]; metalloendopeptidase activity [GO:0004222]; zinc ion binding [GO:0008270]; cell division [GO:0051301]; protein catabolic process [GO:0030163]	ATP binding [GO:0005524]; ATP-dependent peptidase activity [GO:0004176]; metalloendopeptidase activity [GO:0004222]; zinc ion binding [GO:0008270]
A0A0F6CJT2	3173700	0	5638200	0	0	1976100	0	0	0	2482800	2400000	2257400	3620000	11505000	7002400	5656900	4524500	3495900	tr|A0A0F6CJT2|A0A0F6CJT2_MYCGL Dihydroxyacetone kinase OS=Mycoplasma gallisepticum S6 OX=1006581 GN=GCW_00145 PE=4 SV=1	-0.937747069	0.694050483	100	-0.888451138	1.900143581	1	2	3	0	0	0	0.071576246	0.146405958	0.342555673	0.486450533	NA	NA	0.765380043	0.792079346	0.088918672	0.108569207	Dihydroxyacetone kinase	GCW_00145	glycerone kinase activity [GO:0004371]; glycerol metabolic process [GO:0006071]	glycerone kinase activity [GO:0004371]
A0A0F6CJT4	1190900000	1068900000	821340000	3.09E+09	3338600000	3990300000	1127300000	1.37E+09	1504300000	18467000	19096000	9425400	25983000	21969000	14051000	39904000	12434000	43171000	tr|A0A0F6CJT4|A0A0F6CJT4_MYCGL Phosphocarrier protein HPr OS=Mycoplasma gallisepticum S6 OX=1006581 GN=fruB PE=4 SV=1	-1.023332044	-0.623298666	-5.38699269	-6.035015783	-7.392926144	0	0	0	0	0	0	0.233774036	0.354203085	0.373555105	0.51278928	0.006746306	0.015502978	0.011307603	0.023082034	0.005961644	0.013241441	Phosphocarrier protein HPr	fruB GCW_00155
A0A0F6CJT5	676010000	624670000	624680000	318290000	303910000	305330000	279200000	289550000	232140000	1825100000	1824100000	1881900000	789420000	752390000	768450000	1278900000	1441600000	1326100000	tr|A0A0F6CJT5|A0A0F6CJT5_MYCGL Transketolase OS=Mycoplasma gallisepticum S6 OX=1006581 GN=tktA_1 PE=3 SV=1	0.450856178	-0.808655024	2.337034237	1.522438202	1.316589374	0	0	0	0	0	0	0.004260508	0.029048919	0.005093931	0.036874282	0.000666955	0.004615752	1.41E-06	7.63E-05	8.13E-05	0.00119792	Transketolase	tktA_1 GCW_00160	metal ion binding [GO:0046872]; transferase activity [GO:0016740]	metal ion binding [GO:0046872]; transferase activity [GO:0016740]
A0A0F6CJT6	665230000	686880000	531630000	779580000	766480000	843990000	1350400000	1337800000	1429900000	371010000	457370000	370030000	338140000	320070000	332730000	358820000	330180000	352610000	tr|A0A0F6CJT6|A0A0F6CJT6_MYCGL Protein translocase subunit SecA OS=Mycoplasma gallisepticum S6 OX=1006581 GN=secA PE=3 SV=1	0.202306363	-0.071945592	-1.983163659	-0.652478286	-1.270171188	0	0	0	0	0	0	0.206557912	0.325003708	0.187823385	0.322095271	0.000310899	0.002684284	0.023233682	0.038868377	0.001756154	0.006017211	Protein translocase subunit SecA	secA GCW_00165	cytoplasm [GO:0005737]; plasma membrane [GO:0005886]; ATP binding [GO:0005524]; intracellular protein transmembrane transport [GO:0065002]; protein import [GO:0017038]; protein targeting [GO:0006605]	ATP binding [GO:0005524]
A0A0F6CJT7	2.05E+10	2.06E+10	2.17E+10	1.34E+10	1.37E+10	1.43E+10	2.10E+10	2.23E+10	2.16E+10	5.39E+10	5.49E+10	5.10E+10	4.01E+10	3.99E+10	4.11E+10	4.76E+10	4.79E+10	5.19E+10	tr|A0A0F6CJT7|A0A0F6CJT7_MYCGL Lipoprotein OS=Mycoplasma gallisepticum S6 OX=1006581 GN=GCW_00170 PE=4 SV=1	0.11642451	-0.283930383	1.182775469	1.347558205	1.545758718	0	0	0	0	0	0	0.088631591	0.173409635	0.019005697	0.074865918	0.001353314	0.006705058	0.000485593	0.003791034	1.25E-06	7.89E-05	Lipoprotein	GCW_00170
A0A0F6CJT8	304320000	133670000	106630000	36043000	25615000	13168000	208980000	213540000	272290000	367430000	511490000	489860000	210090000	199440000	206700000	490190000	434200000	479250000	tr|A0A0F6CJT8|A0A0F6CJT8_MYCGL Nuclease OS=Mycoplasma gallisepticum S6 OX=1006581 GN=GCW_00175 PE=4 SV=1	-0.036282381	-1.187632142	1.014482543	1.329568717	3.041857359	0	0	0	0	0	0	0.826750038	0.879521317	0.003324544	0.032739536	0.001017505	0.005687594	0.026724637	0.043722293	0.00020274	0.001831894	Nuclease	GCW_00175
A0A0F6CJT9	387490000	459340000	471400000	372280000	183090000	222020000	445610000	216730000	606830000	2.02E+09	1996800000	1769800000	480820000	368100000	372660000	1250900000	1.50E+09	1257900000	tr|A0A0F6CJT9|A0A0F6CJT9_MYCGL sn-glycerol-3-phosphate ABC transporterATP-binding protein OS=Mycoplasma gallisepticum S6 OX=1006581 GN=ugpC PE=3 SV=1	0.529738603	-1.712981849	1.657844871	2.132866691	0.652037893	0	0	0	0	0	0	0.006291074	0.035387289	0.002495071	0.031183374	0.003951457	0.011115067	0.001205399	0.00623724	0.108592012	0.129025993	sn-glycerol-3-phosphate ABC transporterATP-binding protein	ugpC GCW_00180	ATP binding [GO:0005524]; ATPase activity [GO:0016887]	ATPase activity [GO:0016887]; ATP binding [GO:0005524]
A0A0F6CJU3	100010000	30750000	36415000	10624000	10487000	60726000	7436200	13086000	13697000	1430300	3806500	0	4686100	12295000	3780500	1597100	14713000	2763900	tr|A0A0F6CJU3|A0A0F6CJU3_MYCGL UvrABC system protein B OS=Mycoplasma gallisepticum S6 OX=1006581 GN=uvrB PE=3 SV=1	-1.279887509	0.122310207	-0.84319861	-4.411567299	-1.97883563	0	0	0	1	0	0	0.386978495	0.520714966	0.916472392	0.954395387	0.359735367	0.409515979	0.135257064	0.16859774	0.347228195	0.378950277	UvrABC system protein B (Protein UvrB) (Excinuclease ABC subunit B)	uvrB GCW_00205	cytoplasm [GO:0005737]; excinuclease repair complex [GO:0009380]; ATP binding [GO:0005524]; ATPase activity [GO:0016887]; DNA binding [GO:0003677]; excinuclease ABC activity [GO:0009381]; nucleotide-excision repair [GO:0006289]; SOS response [GO:0009432]	ATPase activity [GO:0016887]; ATP binding [GO:0005524]; DNA binding [GO:0003677]; excinuclease ABC activity [GO:0009381]
A0A0F6CJU4	3026200	13152000	0	2994500	0	11280000	0	5548600	0	17459000	18811000	41377000	85223000	85254000	76572000	41363000	33327000	27326000	tr|A0A0F6CJU4|A0A0F6CJU4_MYCGL Phosphate ABC transporter substrate-bindingprotein OS=Mycoplasma gallisepticum S6 OX=1006581 GN=pstS PE=4 SV=1	-0.393793349	1.276001777	2.615565326	1.677916583	3.528322598	1	1	2	0	0	0	0.421645803	0.542116032	0.001035241	0.029310271	0.006981443	0.015853694	0.100746351	0.129572619	7.44E-05	0.001174805	Phosphate ABC transporter substrate-bindingprotein	pstS GCW_00210
A0A0F6CJU6	13344000	21319000	17679000	10069000	11371000	10294000	12479000	18990000	0	19828000	22667000	19246000	15149000	16305000	20574000	20970000	21377000	21855000	tr|A0A0F6CJU6|A0A0F6CJU6_MYCGL Phosphate import ATP-binding protein PstB OS=Mycoplasma gallisepticum S6 OX=1006581 GN=pstB PE=3 SV=1	-0.05638939	-0.30332999	0.443724405	0.238259799	0.713258869	0	0	1	0	0	0	0.522046253	0.629814514	0.12991142	0.24623378	0.189045407	0.230878985	0.310028298	0.354659621	0.047769152	0.063981713	Phosphate import ATP-binding protein PstB (EC 7.3.2.1) (ABC phosphate transporter) (Phosphate-transporting ATPase)	pstB GCW_00220	plasma membrane [GO:0005886]; ATP binding [GO:0005524]; ATPase activity [GO:0016887]; ATPase-coupled phosphate ion transmembrane transporter activity [GO:0015415]; inorganic phosphate transmembrane transporter activity [GO:0005315]	ATPase activity [GO:0016887]; ATPase-coupled phosphate ion transmembrane transporter activity [GO:0015415]; ATP binding [GO:0005524]; inorganic phosphate transmembrane transporter activity [GO:0005315]
A0A0F6CJU7	8620100	97524000	137510000	48805000	40044000	54395000	33550000	132530000	59933000	379990000	224210000	311720000	21029000	0	1389400	487900000	0	0	tr|A0A0F6CJU7|A0A0F6CJU7_MYCGL Phosphate ABC transporter OS=Mycoplasma gallisepticum S6 OX=1006581 GN=phoU PE=4 SV=1	-0.676326391	-5.443830261	2.695142227	1.910387094	-2.090756988	0	0	0	0	1	2	0.476524069	0.594483912	0.44078084	0.560701562	0.647275867	0.684981257	0.02014449	0.035432009	0.011629283	0.02089489	Phosphate ABC transporter	phoU GCW_00225	cellular phosphate ion homeostasis [GO:0030643]; negative regulation of phosphate metabolic process [GO:0045936]
A0A0F6CJU8	529380000	252660000	301230000	92922000	165050000	144030000	64093000	75054000	73694000	2009500	2169300	1915900	4041300	4069900	8557800	4539400	5409300	6209300	tr|A0A0F6CJU8|A0A0F6CJU8_MYCGL Ribonucleoside-diphosphate reductase OS=Mycoplasma gallisepticum S6 OX=1006581 GN=nrdA PE=3 SV=1	-1.406621522	0.044918922	-3.719455546	-7.473621949	-4.591963217	0	0	0	0	0	0	0.018151856	0.068641474	0.922298239	0.958259409	0.002352916	0.008077729	0.052074529	0.07379989	0.026207613	0.038356837	Ribonucleoside-diphosphate reductase (EC 1.17.4.1)	nrdA GCW_00230	ATP binding [GO:0005524]; ribonucleoside-diphosphate reductase activity, thioredoxin disulfide as acceptor [GO:0004748]; DNA replication [GO:0006260]	ATP binding [GO:0005524]; ribonucleoside-diphosphate reductase activity, thioredoxin disulfide as acceptor [GO:0004748]
A0A0F6CJU9	738240000	1565900000	1209100000	740010000	647130000	804250000	1362800000	1176900000	1437100000	15833000	19681000	17181000	15377000	16118000	16050000	1640300	6210200	1671800	tr|A0A0F6CJU9|A0A0F6CJU9_MYCGL Protein NrdI OS=Mycoplasma gallisepticum S6 OX=1006581 GN=nrdI PE=3 SV=1	2.46828409	2.319911643	-8.706082211	-6.058992247	-5.526408822	0	0	0	0	0	0	0.002195569	0.019000114	0.012473059	0.058187942	0.003396369	0.010212529	0.040561927	0.059966968	0.004047537	0.009740392	Protein NrdI	nrdI GCW_00235	FMN binding [GO:0010181]; cellular protein modification process [GO:0006464]	FMN binding [GO:0010181]
A0A0F6CJV0	838530000	1000400000	907970000	543040000	639690000	576960000	345260000	303750000	536680000	10608000	31711000	7331100	21410000	28365000	24319000	45212000	49964000	37782000	tr|A0A0F6CJV0|A0A0F6CJV0_MYCGL Ribonucleoside-diphosphate reductase OS=Mycoplasma gallisepticum S6 OX=1006581 GN=nrdF PE=4 SV=1	-1.421102057	-0.84354196	-3.156684374	-5.789863957	-4.569820765	0	0	0	0	0	0	0.050032362	0.119758314	0.015032845	0.065866429	0.039046767	0.058704795	0.002183624	0.008630114	0.002424432	0.007441659	Ribonucleoside-diphosphate reductase (EC 1.17.4.1)	nrdF GCW_00240	integral component of membrane [GO:0016021]; ribonucleoside-diphosphate reductase complex [GO:0005971]; ribonucleoside-diphosphate reductase activity, thioredoxin disulfide as acceptor [GO:0004748]; deoxyribonucleotide biosynthetic process [GO:0009263]; DNA replication [GO:0006260]	ribonucleoside-diphosphate reductase activity, thioredoxin disulfide as acceptor [GO:0004748]
A0A0F6CJV1	4267200	0	0	21365000	23102000	8342800	11277000	14125000	12185000	0	0	2553400	0	0	0	0	0	0	tr|A0A0F6CJV1|A0A0F6CJV1_MYCGL Thymidylate synthase OS=Mycoplasma gallisepticum S6 OX=1006581 GN=thyA PE=3 SV=1	100	NA	-100	-0.740870171	-100	2	0	0	2	3	3	NA	NA	NA	NA	NA	NA	0.751362407	0.781389284	NA	NA	Thymidylate synthase (TS) (TSase) (EC 2.1.1.45)	thyA GCW_00245	cytoplasm [GO:0005737]; thymidylate synthase activity [GO:0004799]; dTMP biosynthetic process [GO:0006231]; dTTP biosynthetic process [GO:0006235]; methylation [GO:0032259]	thymidylate synthase activity [GO:0004799]
A0A0F6CJV3	1763800000	998710000	1102300000	4428100000	3971500000	4865900000	2.39E+09	2368300000	2870900000	515130000	432920000	518850000	448580000	365480000	298600000	429570000	313920000	288850000	tr|A0A0F6CJV3|A0A0F6CJV3_MYCGL 30S ribosomal protein S10 OS=Mycoplasma gallisepticum S6 OX=1006581 GN=rpsJ PE=3 SV=1	0.506852325	0.108094611	-2.885613585	-1.397626966	-3.575594339	0	0	0	0	0	0	0.057950615	0.12659115	0.684914029	0.789481056	0.003503544	0.010462637	0.077403966	0.103749291	0.003285218	0.008908382	30S ribosomal protein S10	rpsJ GCW_00275	ribosome [GO:0005840]; structural constituent of ribosome [GO:0003735]; tRNA binding [GO:0000049]; translation [GO:0006412]	structural constituent of ribosome [GO:0003735]; tRNA binding [GO:0000049]
A0A0F6CJV4	914560000	961920000	993890000	687730000	895170000	759810000	1225600000	1388400000	1315900000	294220000	277750000	392380000	535310000	637730000	548210000	724390000	799280000	718080000	tr|A0A0F6CJV4|A0A0F6CJV4_MYCGL 50S ribosomal protein L3 OS=Mycoplasma gallisepticum S6 OX=1006581 GN=rplC PE=3 SV=1	-1.216996641	-0.381168743	-0.809867204	-1.57360796	-0.444721722	0	0	0	0	0	0	0.001000756	0.016224848	0.015121653	0.065866429	0.001567323	0.006917765	0.000313232	0.002903918	0.056215555	0.073295798	50S ribosomal protein L3	rplC GCW_00280	ribosome [GO:0005840]; rRNA binding [GO:0019843]; structural constituent of ribosome [GO:0003735]; translation [GO:0006412]	rRNA binding [GO:0019843]; structural constituent of ribosome [GO:0003735]
A0A0F6CJV5	1223300000	806260000	751130000	780510000	773590000	733890000	1260500000	1644800000	1702100000	291740000	284020000	249430000	302330000	232520000	248750000	360910000	357910000	285030000	tr|A0A0F6CJV5|A0A0F6CJV5_MYCGL 50S ribosomal protein L4 OS=Mycoplasma gallisepticum S6 OX=1006581 GN=rplD PE=3 SV=1	-0.282745468	-0.357354408	-2.198409143	-1.752644674	-1.545891444	0	0	0	0	0	0	0.122806959	0.219298141	0.088929857	0.202438317	0.011129239	0.021942612	0.047545653	0.068031561	9.61E-05	0.001217067	50S ribosomal protein L4	rplD GCW_00285	ribosome [GO:0005840]; rRNA binding [GO:0019843]; structural constituent of ribosome [GO:0003735]; translation [GO:0006412]	rRNA binding [GO:0019843]; structural constituent of ribosome [GO:0003735]
A0A0F6CJV6	4709900000	3.53E+09	3874400000	1.23E+10	1.18E+10	1.13E+10	1.11E+10	1.03E+10	8102700000	2971100000	2608600000	2626200000	1744500000	1535700000	1865900000	1916600000	2114100000	1906300000	tr|A0A0F6CJV6|A0A0F6CJV6_MYCGL 50S ribosomal protein L23 OS=Mycoplasma gallisepticum S6 OX=1006581 GN=rplW PE=3 SV=1	0.46692746	-0.206254621	-2.314995666	-0.561977566	-2.782972083	0	0	0	0	0	0	0.009766587	0.045360466	0.096569058	0.209309968	0.012660444	0.023971873	0.053239524	0.075211391	0.000241142	0.001841351	50S ribosomal protein L23	rplW GCW_00290	ribosome [GO:0005840]; rRNA binding [GO:0019843]; structural constituent of ribosome [GO:0003735]; translation [GO:0006412]	rRNA binding [GO:0019843]; structural constituent of ribosome [GO:0003735]
A0A0F6CJV7	428510000	673920000	605690000	559720000	611200000	536460000	442160000	417890000	394160000	194930000	119670000	196420000	159810000	190660000	184390000	226750000	231910000	175530000	tr|A0A0F6CJV7|A0A0F6CJV7_MYCGL 50S ribosomal protein L2 OS=Mycoplasma gallisepticum S6 OX=1006581 GN=rplB PE=3 SV=1	-0.311535373	-0.245753815	-0.983791893	-1.740957671	-1.674550965	0	0	0	0	0	0	0.264018236	0.386997414	0.20097303	0.332265629	0.001081184	0.005748737	0.022380848	0.038013273	0.000890795	0.004011835	50S ribosomal protein L2	rplB GCW_00295	large ribosomal subunit [GO:0015934]; rRNA binding [GO:0019843]; structural constituent of ribosome [GO:0003735]; transferase activity [GO:0016740]; translation [GO:0006412]	rRNA binding [GO:0019843]; structural constituent of ribosome [GO:0003735]; transferase activity [GO:0016740]
A0A0F6CJV8	366460000	268840000	214810000	1055800000	1141400000	1139400000	775240000	882630000	873450000	240380000	230380000	215690000	272810000	314870000	319790000	155720000	229310000	220820000	tr|A0A0F6CJV8|A0A0F6CJV8_MYCGL 30S ribosomal protein S19 OS=Mycoplasma gallisepticum S6 OX=1006581 GN=rpsS PE=3 SV=1	0.180193994	0.582889303	-2.062857347	-0.30849489	-1.878456888	0	0	0	0	0	0	0.368540531	0.507165869	0.028867528	0.098531189	0.000234064	0.002395793	0.343513451	0.387978391	0.000123224	0.001396538	30S ribosomal protein S19	rpsS GCW_00300	small ribosomal subunit [GO:0015935]; rRNA binding [GO:0019843]; structural constituent of ribosome [GO:0003735]; translation [GO:0006412]	rRNA binding [GO:0019843]; structural constituent of ribosome [GO:0003735]
A0A0F6CJV9	538960000	506150000	489500000	1017700000	1156700000	1108100000	1225400000	1197300000	1234600000	282030000	274090000	256610000	615140000	700800000	650450000	582960000	634460000	629410000	tr|A0A0F6CJV9|A0A0F6CJV9_MYCGL 50S ribosomal protein L22 OS=Mycoplasma gallisepticum S6 OX=1006581 GN=rplV PE=3 SV=1	-1.184203019	0.090498411	-0.9857279	-0.917024007	-0.739245527	0	0	0	0	0	0	0.0004686	0.010543504	0.261808883	0.39932466	2.10E-05	0.00099117	0.000684695	0.004687529	0.001816181	0.006130187	50S ribosomal protein L22	rplV GCW_00305	large ribosomal subunit [GO:0015934]; rRNA binding [GO:0019843]; structural constituent of ribosome [GO:0003735]; translation [GO:0006412]	rRNA binding [GO:0019843]; structural constituent of ribosome [GO:0003735]
A0A0F6CJW0	175680000	216870000	207660000	235510000	244130000	232240000	150620000	165230000	143310000	383350000	458920000	330690000	749100000	682990000	650750000	543650000	602330000	598780000	tr|A0A0F6CJW0|A0A0F6CJW0_MYCGL 30S ribosomal protein S3 OS=Mycoplasma gallisepticum S6 OX=1006581 GN=rpsC PE=3 SV=1	-0.572874785	0.255523418	1.925959729	0.966614555	1.548846043	0	0	0	0	0	0	0.020096711	0.0741284	0.038660123	0.120326115	0.000752855	0.004760652	0.026245628	0.043097065	0.003569473	0.009076708	30S ribosomal protein S3	rpsC GCW_00310	ribosome [GO:0005840]; mRNA binding [GO:0003729]; rRNA binding [GO:0019843]; structural constituent of ribosome [GO:0003735]; translation [GO:0006412]	mRNA binding [GO:0003729]; rRNA binding [GO:0019843]; structural constituent of ribosome [GO:0003735]
A0A0F6CJW1	115180000	157870000	81306000	229880000	119450000	171370000	97446000	47514000	115910000	360820000	118230000	168790000	281210000	230670000	274110000	430820000	153630000	211730000	tr|A0A0F6CJW1|A0A0F6CJW1_MYCGL 50S ribosomal protein L16 OS=Mycoplasma gallisepticum S6 OX=1006581 GN=rplP PE=3 SV=1	-0.297457083	-0.018583674	1.609763587	0.870438071	0.594058551	0	0	0	0	0	0	0.6825071	0.760183527	0.971828175	0.987467226	0.162736022	0.202722587	0.315569023	0.359818401	0.091084738	0.110907587	50S ribosomal protein L16	rplP GCW_00315	ribosome [GO:0005840]; rRNA binding [GO:0019843]; structural constituent of ribosome [GO:0003735]; tRNA binding [GO:0000049]; translation [GO:0006412]	rRNA binding [GO:0019843]; structural constituent of ribosome [GO:0003735]; tRNA binding [GO:0000049]
A0A0F6CJW2	815790000	701030000	595570000	1493800000	1020200000	1005400000	1.00E+09	666390000	746240000	226810000	174800000	139990000	532730000	405080000	334220000	302290000	243660000	234590000	tr|A0A0F6CJW2|A0A0F6CJW2_MYCGL 50S ribosomal protein L29 OS=Mycoplasma gallisepticum S6 OX=1006581 GN=rpmC PE=3 SV=1	-0.527244828	0.704588224	-1.630452133	-1.963576573	-1.468196798	0	0	0	0	0	0	0.074933626	0.151892486	0.092396349	0.206480695	0.028863768	0.045596388	0.007379897	0.016752203	0.031218604	0.04394466	50S ribosomal protein L29	rpmC GCW_00320	ribosome [GO:0005840]; structural constituent of ribosome [GO:0003735]; translation [GO:0006412]	structural constituent of ribosome [GO:0003735]
A0A0F6CJW3	405670000	448170000	416010000	637320000	661750000	724010000	381610000	419130000	283090000	341740000	232530000	1.55E+08	269450000	266400000	293450000	194650000	228690000	220390000	tr|A0A0F6CJW3|A0A0F6CJW3_MYCGL 30S ribosomal protein S17 OS=Mycoplasma gallisepticum S6 OX=1006581 GN=rpsQ PE=3 SV=1	0.179997342	0.365438387	-0.751610876	-0.800133138	-1.286587373	0	0	0	0	0	0	0.653459088	0.738532774	0.010536131	0.055025535	0.060932788	0.084338717	0.072633833	0.098542853	0.001967729	0.006490568	30S ribosomal protein S17	rpsQ GCW_00325	ribosome [GO:0005840]; rRNA binding [GO:0019843]; structural constituent of ribosome [GO:0003735]; translation [GO:0006412]	rRNA binding [GO:0019843]; structural constituent of ribosome [GO:0003735]
A0A0F6CJW4	224900000	131270000	316170000	167650000	356960000	223940000	132710000	162890000	139690000	103460000	80487000	119640000	88750000	79422000	82798000	106410000	111400000	105090000	tr|A0A0F6CJW4|A0A0F6CJW4_MYCGL 50S ribosomal protein L14 OS=Mycoplasma gallisepticum S6 OX=1006581 GN=rplN PE=3 SV=1	-0.088977427	-0.363572521	-0.430889436	-1.147080969	-1.576583765	0	0	0	0	0	0	0.62982489	0.719343148	0.002959279	0.032696425	0.049149106	0.070722806	0.142520691	0.175198087	0.097622828	0.117572997	50S ribosomal protein L14	rplN GCW_00330	large ribosomal subunit [GO:0015934]; rRNA binding [GO:0019843]; structural constituent of ribosome [GO:0003735]; translation [GO:0006412]	rRNA binding [GO:0019843]; structural constituent of ribosome [GO:0003735]
A0A0F6CJW5	167600000	193960000	202390000	288650000	234950000	279630000	119790000	116800000	126670000	113790000	105510000	136390000	91519000	77994000	103830000	2.31E+08	135150000	1.01E+08	tr|A0A0F6CJW5|A0A0F6CJW5_MYCGL 50S ribosomal protein L24 OS=Mycoplasma gallisepticum S6 OX=1006581 GN=rplX PE=3 SV=1	-0.393265453	-0.773173438	0.362883354	-0.664946844	-1.555100724	0	0	0	0	0	0	0.442320803	0.562272207	0.236066664	0.372606964	0.467554619	0.514782358	0.007961641	0.017891082	0.003188461	0.008863522	50S ribosomal protein L24	rplX GCW_00335	ribosome [GO:0005840]; rRNA binding [GO:0019843]; structural constituent of ribosome [GO:0003735]; translation [GO:0006412]	rRNA binding [GO:0019843]; structural constituent of ribosome [GO:0003735]
A0A0F6CJW6	1096900000	860890000	720110000	830900000	829210000	722820000	2343700000	2850900000	2.49E+09	1368300000	1468600000	1235600000	2699300000	2801600000	2707200000	2485600000	2.50E+09	3222200000	tr|A0A0F6CJW6|A0A0F6CJW6_MYCGL 50S ribosomal protein L5 OS=Mycoplasma gallisepticum S6 OX=1006581 GN=rplE PE=3 SV=1	-1.010729293	0.000404316	0.095424975	0.604812611	1.784311735	0	0	0	0	0	0	0.023220539	0.078245246	0.997784743	0.997784743	0.580301319	0.624719445	0.031018189	0.049296765	2.51E-06	0.000112877	50S ribosomal protein L5	rplE GCW_00340	ribosome [GO:0005840]; rRNA binding [GO:0019843]; structural constituent of ribosome [GO:0003735]; tRNA binding [GO:0000049]; translation [GO:0006412]	rRNA binding [GO:0019843]; structural constituent of ribosome [GO:0003735]; tRNA binding [GO:0000049]
A0A0F6CJW7	72550000	123770000	111510000	108160000	125520000	139670000	55529000	94634000	52809000	175340000	174150000	180840000	362940000	418870000	397140000	111270000	151350000	115800000	tr|A0A0F6CJW7|A0A0F6CJW7_MYCGL 30S ribosomal protein S14 type Z OS=Mycoplasma gallisepticum S6 OX=1006581 GN=rpsN PE=3 SV=1	0.486902023	1.63944229	0.898707618	0.784756524	1.658901898	0	0	0	0	0	0	0.053924146	0.123425549	0.00029061	0.018806599	0.034474544	0.052925708	0.038648479	0.058149021	0.000567161	0.002984345	30S ribosomal protein S14 type Z	rpsN rpsZ GCW_00345	ribosome [GO:0005840]; rRNA binding [GO:0019843]; structural constituent of ribosome [GO:0003735]; zinc ion binding [GO:0008270]; translation [GO:0006412]	rRNA binding [GO:0019843]; structural constituent of ribosome [GO:0003735]; zinc ion binding [GO:0008270]
A0A0F6CJW8	260250000	279500000	334410000	444430000	468060000	497990000	237440000	287670000	294990000	200190000	185880000	1.97E+08	168880000	217300000	192070000	200100000	202170000	217750000	tr|A0A0F6CJW8|A0A0F6CJW8_MYCGL 30S ribosomal protein S8 OS=Mycoplasma gallisepticum S6 OX=1006581 GN=rpsH PE=3 SV=1	-0.088645658	-0.100621392	-0.403485084	-0.584228269	-1.286420943	0	0	0	0	0	0	0.160287537	0.263471004	0.432013547	0.560595391	0.055730734	0.078636246	0.044149287	0.064414533	0.000197383	0.001831894	30S ribosomal protein S8	rpsH GCW_00350	ribosome [GO:0005840]; rRNA binding [GO:0019843]; structural constituent of ribosome [GO:0003735]; translation [GO:0006412]	rRNA binding [GO:0019843]; structural constituent of ribosome [GO:0003735]
A0A0F6CJW9	378850000	338750000	385710000	335600000	391320000	379070000	335370000	264560000	249400000	300520000	254460000	260380000	200900000	257710000	221140000	287790000	253420000	293020000	tr|A0A0F6CJW9|A0A0F6CJW9_MYCGL 50S ribosomal protein L6 OS=Mycoplasma gallisepticum S6 OX=1006581 GN=rplF PE=3 SV=1	-0.033008012	-0.295440948	-0.025880015	-0.436329118	-0.70226219	0	0	0	0	0	0	0.758409035	0.830374856	0.073148335	0.178151589	0.874950508	0.885100746	0.009574691	0.020193069	0.00390402	0.009586538	50S ribosomal protein L6	rplF GCW_00355	ribosome [GO:0005840]; rRNA binding [GO:0019843]; structural constituent of ribosome [GO:0003735]; translation [GO:0006412]	rRNA binding [GO:0019843]; structural constituent of ribosome [GO:0003735]
A0A0F6CJX0	359830000	317420000	365390000	511060000	503960000	492960000	287140000	370400000	301250000	191270000	191660000	201710000	517150000	620990000	493670000	376690000	349130000	373180000	tr|A0A0F6CJX0|A0A0F6CJX0_MYCGL 50S ribosomal protein L18 OS=Mycoplasma gallisepticum S6 OX=1006581 GN=rplR PE=3 SV=1	-0.910570942	0.5702817	0.196904619	-0.83462067	0.113855792	0	0	0	0	0	0	0.000781884	0.014843723	0.039775931	0.120929508	0.203817939	0.24684617	0.007336584	0.016742462	0.402150892	0.432483441	50S ribosomal protein L18	rplR GCW_00360	ribosome [GO:0005840]; rRNA binding [GO:0019843]; structural constituent of ribosome [GO:0003735]; translation [GO:0006412]	rRNA binding [GO:0019843]; structural constituent of ribosome [GO:0003735]
A0A0F6CJX1	734860000	504740000	511630000	500220000	562910000	552320000	505070000	476260000	404640000	655630000	605880000	616230000	711330000	705340000	673310000	432820000	572300000	610090000	tr|A0A0F6CJX1|A0A0F6CJX1_MYCGL 30S ribosomal protein S5 OS=Mycoplasma gallisepticum S6 OX=1006581 GN=rpsE PE=3 SV=1	0.217275567	0.371767389	0.220825718	0.100628741	0.371553038	0	0	0	0	0	0	0.24175405	0.36142632	0.092848628	0.206480695	0.300019291	0.349468865	0.635621151	0.678300749	0.004388122	0.010484053	30S ribosomal protein S5	rpsE GCW_00365	small ribosomal subunit [GO:0015935]; rRNA binding [GO:0019843]; structural constituent of ribosome [GO:0003735]; translation [GO:0006412]	rRNA binding [GO:0019843]; structural constituent of ribosome [GO:0003735]
A0A0F6CJX2	196750000	179200000	185190000	276650000	283510000	217220000	229880000	210660000	284080000	112280000	100380000	98688000	123710000	89839000	87956000	125310000	92296000	95639000	tr|A0A0F6CJX2|A0A0F6CJX2_MYCGL 50S ribosomal protein L15 OS=Mycoplasma gallisepticum S6 OX=1006581 GN=rplO PE=3 SV=1	-0.00876347	-0.055109554	-1.209933144	-0.849832745	-1.366438064	0	0	0	0	0	0	0.959433026	0.974593367	0.81502508	0.876210479	0.012515285	0.023828228	0.000291197	0.002757079	0.006297568	0.013512259	50S ribosomal protein L15	rplO GCW_00370	large ribosomal subunit [GO:0015934]; rRNA binding [GO:0019843]; structural constituent of ribosome [GO:0003735]; translation [GO:0006412]	rRNA binding [GO:0019843]; structural constituent of ribosome [GO:0003735]
A0A0F6CJX3	18967000	34392000	24958000	18295000	19594000	4926800	18955000	4595700	9268200	127980000	114870000	95708000	143810000	148070000	104070000	81358000	89902000	79865000	tr|A0A0F6CJX3|A0A0F6CJX3_MYCGL Protein translocase subunit SecY OS=Mycoplasma gallisepticum S6 OX=1006581 GN=secY PE=3 SV=1	0.430997351	0.656912601	2.935806869	2.112005603	3.209103073	0	0	0	0	0	0	0.077386196	0.156160486	0.068535616	0.171857852	0.000261139	0.002422479	0.00423269	0.011867078	0.008345268	0.015899175	Protein translocase subunit SecY	secY GCW_00375	integral component of membrane [GO:0016021]; plasma membrane [GO:0005886]; intracellular protein transmembrane transport [GO:0065002]; protein targeting [GO:0006605]; protein transport by the Sec complex [GO:0043952]
A0A0F6CJX4	159760000	158740000	185670000	221520000	222110000	186840000	92657000	92459000	141780000	2800300	4934700	8592600	5610400	16571000	12582000	21486000	19839000	17455000	tr|A0A0F6CJX4|A0A0F6CJX4_MYCGL Adenylate kinase OS=Mycoplasma gallisepticum S6 OX=1006581 GN=adk PE=3 SV=1	-1.848012615	-0.757756169	-2.47543446	-4.948525626	-4.180786628	0	0	0	0	0	0	0.00355301	0.02537864	0.116862234	0.23147534	0.03153927	0.04911115	0.002184102	0.008630114	0.001959973	0.006490568	Adenylate kinase (AK) (EC 2.7.4.3) (ATP-AMP transphosphorylase) (ATP:AMP phosphotransferase) (Adenylate monophosphate kinase)	adk GCW_00380	cytoplasm [GO:0005737]; adenylate kinase activity [GO:0004017]; ATP binding [GO:0005524]; zinc ion binding [GO:0008270]; AMP salvage [GO:0044209]	adenylate kinase activity [GO:0004017]; ATP binding [GO:0005524]; zinc ion binding [GO:0008270]
A0A0F6CJX5	22122000	0	9557800	10596000	17801000	26879000	4803800	0	0	10095000	0	7527900	0	0	0	0	0	15790000	tr|A0A0F6CJX5|A0A0F6CJX5_MYCGL Methionine aminopeptidase OS=Mycoplasma gallisepticum S6 OX=1006581 GN=map PE=3 SV=1	-0.84155982	-100	1.716763179	-0.846111876	-100	1	0	2	1	3	2	0.925848632	0.949047572	NA	NA	0.564657691	0.610895169	0.557935761	0.607045021	NA	NA	Methionine aminopeptidase (MAP) (MetAP) (EC 3.4.11.18) (Peptidase M)	map GCW_00385	metal ion binding [GO:0046872]; metalloaminopeptidase activity [GO:0070006]; protein initiator methionine removal [GO:0070084]	metal ion binding [GO:0046872]; metalloaminopeptidase activity [GO:0070006]
A0A0F6CJX6	2987700000	2799400000	2814600000	1673700000	1599200000	1548600000	1544300000	1548700000	1681300000	178950000	135630000	128450000	81216000	80135000	62368000	140890000	151190000	128030000	tr|A0A0F6CJX6|A0A0F6CJX6_MYCGL Lactate dehydrogenase OS=Mycoplasma gallisepticum S6 OX=1006581 GN=ldh PE=3 SV=1	0.076637268	-0.90907934	-3.506450191	-4.279145516	-4.429722356	0	0	0	0	0	0	0.689035799	0.763709629	0.002015647	0.031183374	0.000763682	0.004760652	0.000228026	0.002580979	0.000408639	0.002490427	Lactate dehydrogenase	ldh GCW_00390	oxidoreductase activity, acting on the CH-OH group of donors, NAD or NADP as acceptor [GO:0016616]; carbohydrate metabolic process [GO:0005975]; carboxylic acid metabolic process [GO:0019752]	oxidoreductase activity, acting on the CH-OH group of donors, NAD or NADP as acceptor [GO:0016616]
A0A0F6CJX8	83423000	72409000	276830000	169890000	225170000	228500000	117050000	104120000	100210000	8821000	8433700	6979900	18891000	17439000	5166700	15538000	8822600	10397000	tr|A0A0F6CJX8|A0A0F6CJX8_MYCGL Lysine--tRNA ligase OS=Mycoplasma gallisepticum S6 OX=1006581 GN=lysS PE=3 SV=1	-0.520260197	0.255668144	-3.208879777	-4.158100241	-3.909459869	0	0	0	0	0	0	0.220731104	0.341114047	0.673596968	0.78040774	0.000878595	0.005107567	0.176737093	0.210852564	0.007075282	0.014150564	Lysine--tRNA ligase (EC 6.1.1.6) (Lysyl-tRNA synthetase) (LysRS)	lysS GCW_00410	cytoplasm [GO:0005737]; ATP binding [GO:0005524]; lysine-tRNA ligase activity [GO:0004824]; magnesium ion binding [GO:0000287]; nucleic acid binding [GO:0003676]; lysyl-tRNA aminoacylation [GO:0006430]	ATP binding [GO:0005524]; lysine-tRNA ligase activity [GO:0004824]; magnesium ion binding [GO:0000287]; nucleic acid binding [GO:0003676]
A0A0F6CJX9	1.03E+09	1068400000	967420000	744640000	824400000	850480000	1151900000	1217900000	963860000	1055500000	1408800000	1.36E+09	917080000	765350000	837810000	1205400000	1320200000	1204900000	tr|A0A0F6CJX9|A0A0F6CJX9_MYCGL Molecular chaperone DnaJ OS=Mycoplasma gallisepticum S6 OX=1006581 GN=dnaJ PE=4 SV=1	0.035449399	-0.565807882	0.162262037	0.318545411	0.058840262	0	0	0	0	0	0	0.811725114	0.867639671	0.002428715	0.031183374	0.219797744	0.263274221	0.141805143	0.174801353	0.571902713	0.601859522	Molecular chaperone DnaJ	dnaJ GCW_00415	integral component of membrane [GO:0016021]
A0A0F6CJY0	19307000	16344000	18826000	141570000	109280000	162430000	6152100	8009200	0	0	40044000	0	0	0	4579100	8055100	0	3808300	tr|A0A0F6CJY0|A0A0F6CJY0_MYCGL DUF2470 domain-containing protein OS=Mycoplasma gallisepticum S6 OX=1006581 GN=GCW_00420 PE=4 SV=1	2.755068553	-0.373381563	-0.255436171	1.140901335	-4.910949166	0	0	1	2	2	1	0.556215624	0.655227829	0.439323339	0.560701562	0.830727323	0.850227964	0.753294388	0.781389284	0.012016962	0.021504037	DUF2470 domain-containing protein	GCW_00420
A0A0F6CJY1	1267800000	1145300000	1234100000	1.43E+09	1457600000	1.39E+09	1468600000	1457400000	1.22E+09	394070000	419160000	347270000	362970000	374520000	345110000	402710000	479400000	396490000	tr|A0A0F6CJY1|A0A0F6CJY1_MYCGL Phosphoenolpyruvate-protein phosphotransferase OS=Mycoplasma gallisepticum S6 OX=1006581 GN=ptsA PE=3 SV=1	-0.139818476	-0.240064706	-1.697155117	-1.652042792	-1.982975666	0	0	0	0	0	0	0.314271529	0.446126777	0.123207294	0.238516685	0.003786651	0.011006532	0.000191745	0.00250961	3.65E-05	0.000734192	Phosphoenolpyruvate-protein phosphotransferase (EC 2.7.3.9) (Phosphotransferase system, enzyme I)	ptsA GCW_00435	cytoplasm [GO:0005737]; kinase activity [GO:0016301]; metal ion binding [GO:0046872]; phosphoenolpyruvate-protein phosphotransferase activity [GO:0008965]; phosphoenolpyruvate-dependent sugar phosphotransferase system [GO:0009401]	kinase activity [GO:0016301]; metal ion binding [GO:0046872]; phosphoenolpyruvate-protein phosphotransferase activity [GO:0008965]
A0A0F6CJY3	1894700000	2005600000	1781900000	3426900000	4.19E+09	4878200000	4595700000	5.36E+09	5661300000	1274900000	1116300000	1524400000	566780000	578620000	560360000	679290000	650300000	602130000	tr|A0A0F6CJY3|A0A0F6CJY3_MYCGL 30S ribosomal protein S15 OS=Mycoplasma gallisepticum S6 OX=1006581 GN=rpsO PE=3 SV=1	1.0193474	-0.179471319	-3.01525182	-0.537216219	-2.872413951	0	0	0	0	0	0	0.027276233	0.08214994	0.071709549	0.176497303	0.004632592	0.012315916	0.021075756	0.036635591	0.013307944	0.023249452	30S ribosomal protein S15	rpsO GCW_00445	ribosome [GO:0005840]; rRNA binding [GO:0019843]; structural constituent of ribosome [GO:0003735]; translation [GO:0006412]	rRNA binding [GO:0019843]; structural constituent of ribosome [GO:0003735]
A0A0F6CJY4	47990000	127740000	138070000	58005000	68981000	45598000	23286000	19583000	13846000	959830000	769090000	823030000	840430000	757450000	675860000	628450000	614460000	677470000	tr|A0A0F6CJY4|A0A0F6CJY4_MYCGL mRNA degradation ribonucleases J1/J2 OS=Mycoplasma gallisepticum S6 OX=1006581 GN=GCW_00450 PE=4 SV=1	0.410208247	0.243675477	5.081517656	3.023682805	3.719696667	0	0	0	0	0	0	0.053580306	0.123425549	0.117275905	0.23147534	0.000764325	0.004760652	0.001443859	0.006623888	0.00395844	0.009666467	mRNA degradation ribonucleases J1/J2	GCW_00450
A0A0F6CJY5	13429000	29247000	10137000	0	11405000	0	25258000	22964000	19735000	7855300	6629300	8125000	7992100	7730700	6730600	23783000	21203000	16846000	tr|A0A0F6CJY5|A0A0F6CJY5_MYCGL Cell division protein FtsK OS=Mycoplasma gallisepticum S6 OX=1006581 GN=ftsK PE=4 SV=1	-1.451418203	-1.46141975	-0.136268494	-1.223957626	-0.607695026	0	2	0	0	0	0	0.018984364	0.071191365	0.019947795	0.076579246	0.475445407	0.522151631	0.229420344	0.269372172	0.435079621	0.466760176	Cell division protein FtsK	ftsK GCW_00455	integral component of membrane [GO:0016021]; ATP binding [GO:0005524]; DNA binding [GO:0003677]; cell division [GO:0051301]	ATP binding [GO:0005524]; DNA binding [GO:0003677]
A0A0F6CJY6	8744900000	1.30E+10	1.30E+10	1.29E+10	1.61E+10	1.34E+10	1.33E+10	1.24E+10	1.19E+10	67956000	55259000	54504000	11694000	20067000	9270800	9211000	9525700	2509700	tr|A0A0F6CJY6|A0A0F6CJY6_MYCGL Thioredoxin OS=Mycoplasma gallisepticum S6 OX=1006581 GN=trxA_1 PE=4 SV=1	3.064307612	0.949524033	-10.78864611	-7.61226314	-10.01102904	0	0	0	0	0	0	0.001742495	0.018537734	0.182121692	0.316096269	0.001070049	0.005748737	0.014892412	0.028200524	0.005070705	0.011658591	Thioredoxin	trxA_1 GCW_00460
A0A0F6CJY7	0	0	77304000	0	0	0	0	0	0	10383000	16167000	14231000	9509100	13915000	13601000	9838600	12804000	12232000	tr|A0A0F6CJY7|A0A0F6CJY7_MYCGL DNA polymerase III PolC domain protein OS=Mycoplasma gallisepticum S6 OX=1006581 GN=GCW_00465 PE=4 SV=1	0.225720483	0.086326962	100	-2.507608415	100	2	3	3	0	0	0	0.380941907	0.517896852	0.696016917	0.8002428	NA	NA	0.683400708	0.717248385	NA	NA	DNA polymerase III PolC domain protein	GCW_00465
A0A0F6CJY8	15675000	2184600	5278700	324330000	12902000	12268000	2194400000	5397400	786580000	542500000	519730000	437390000	528310000	463450000	754310000	595980000	757320000	502650000	tr|A0A0F6CJY8|A0A0F6CJY8_MYCGL UvrABC system protein A OS=Mycoplasma gallisepticum S6 OX=1006581 GN=uvrA PE=3 SV=1	-0.307560873	-0.088046446	-0.686238652	6.01817029	2.320747037	0	0	0	0	0	0	0.247715294	0.368210465	0.767145066	0.84967412	0.616728137	0.657441242	0.003711903	0.011185577	0.028001867	0.040579754	UvrABC system protein A (UvrA protein) (Excinuclease ABC subunit A)	uvrA GCW_00470	cytoplasm [GO:0005737]; excinuclease repair complex [GO:0009380]; ATP binding [GO:0005524]; ATPase activity [GO:0016887]; DNA binding [GO:0003677]; excinuclease ABC activity [GO:0009381]; zinc ion binding [GO:0008270]; nucleotide-excision repair [GO:0006289]; SOS response [GO:0009432]	ATPase activity [GO:0016887]; ATP binding [GO:0005524]; DNA binding [GO:0003677]; excinuclease ABC activity [GO:0009381]; zinc ion binding [GO:0008270]
A0A0F6CJY9	5061300000	3958500000	4079500000	8.01E+09	8597300000	8943300000	1976800000	2208600000	1905700000	25585000	35551000	32053000	32093000	62341000	14080000	48477000	49443000	102720000	tr|A0A0F6CJY9|A0A0F6CJY9_MYCGL Elongation factor Ts OS=Mycoplasma gallisepticum S6 OX=1006581 GN=tsf PE=3 SV=1	-1.106377678	-0.886728068	-4.924021632	-7.135114334	-7.8791063	0	0	0	0	0	0	0.180846381	0.287564917	0.252811243	0.390865164	0.001559694	0.006917765	0.006421838	0.015325631	0.001012376	0.004344371	Elongation factor Ts (EF-Ts)	tsf GCW_00475	cytoplasm [GO:0005737]; translation elongation factor activity [GO:0003746]	translation elongation factor activity [GO:0003746]
A0A0F6CJZ0	54990000	23714000	40171000	38053000	54273000	56259000	0	43983000	59522000	32851000	35107000	37110000	14429000	16796000	24309000	69089000	26630000	22206000	tr|A0A0F6CJZ0|A0A0F6CJZ0_MYCGL Uridylate kinase OS=Mycoplasma gallisepticum S6 OX=1006581 GN=pyrH PE=3 SV=1	-0.166546259	-1.086426382	-0.396793361	-0.178121999	-1.419845261	0	0	1	0	0	0	0.801597491	0.865033263	0.297163565	0.435647557	0.846673236	0.864518808	0.66220829	0.696649384	0.017462655	0.028778639	Uridylate kinase (UK) (EC 2.7.4.22) (Uridine monophosphate kinase) (UMP kinase) (UMPK)	pyrH GCW_00480	cytoplasm [GO:0005737]; ATP binding [GO:0005524]; UMP kinase activity [GO:0033862]; 'de novo' CTP biosynthetic process [GO:0044210]	ATP binding [GO:0005524]; UMP kinase activity [GO:0033862]
A0A0F6CJZ1	2.25E+10	2.40E+10	2.51E+10	2.78E+10	2.89E+10	2.94E+10	1.83E+10	2.13E+10	2.36E+10	36163000	172450000	30592000	6112700	6141200	38024000	53704000	70509000	52810000	tr|A0A0F6CJZ1|A0A0F6CJZ1_MYCGL Ribosome-recycling factor OS=Mycoplasma gallisepticum S6 OX=1006581 GN=frr PE=3 SV=1	0.434310729	-1.815940519	-8.478382234	-8.226253147	-10.74098479	0	0	0	0	0	0	0.699651939	0.771674933	0.038041906	0.120326115	0.005270387	0.013206258	0.000979282	0.005516207	0.00024647	0.001841351	Ribosome-recycling factor (RRF) (Ribosome-releasing factor)	frr GCW_00485	cytoplasm [GO:0005737]; translational termination [GO:0006415]
A0A0F6CJZ3	0	0	0	0	0	0	0	0	0	5735400	10193000	11491000	4912100	0	0	2063300	2749700	0	tr|A0A0F6CJZ3|A0A0F6CJZ3_MYCGL 1-deoxy-D-xylulose 5-phosphate reductoisomerase OS=Mycoplasma gallisepticum S6 OX=1006581 GN=dxr PE=3 SV=1	1.925226173	1.029403508	100	100	100	3	3	3	0	2	1	0.032548153	0.090411536	0.986776223	0.991152171	NA	NA	NA	NA	NA	NA	1-deoxy-D-xylulose 5-phosphate reductoisomerase (DXP reductoisomerase) (EC 1.1.1.267) (1-deoxyxylulose-5-phosphate reductoisomerase) (2-C-methyl-D-erythritol 4-phosphate synthase)	dxr GCW_00495	1-deoxy-D-xylulose-5-phosphate reductoisomerase activity [GO:0030604]; isomerase activity [GO:0016853]; metal ion binding [GO:0046872]; NADPH binding [GO:0070402]; isopentenyl diphosphate biosynthetic process, methylerythritol 4-phosphate pathway [GO:0019288]; terpenoid biosynthetic process [GO:0016114]	1-deoxy-D-xylulose-5-phosphate reductoisomerase activity [GO:0030604]; isomerase activity [GO:0016853]; metal ion binding [GO:0046872]; NADPH binding [GO:0070402]
A0A0F6CJZ5	17738000	16087000	16769000	6816400	10517000	10019000	12384000	14226000	9027400	159420000	209760000	157330000	110480000	102870000	138540000	87571000	143560000	74285000	tr|A0A0F6CJZ5|A0A0F6CJZ5_MYCGL Heavy metal transporter CzcA OS=Mycoplasma gallisepticum S6 OX=1006581 GN=GCW_00510 PE=4 SV=1	0.785685289	0.204348873	3.099311652	3.379422723	3.685385185	0	0	0	0	0	0	0.056592125	0.126361568	0.562415792	0.679398277	0.050783383	0.072834063	0.01142361	0.023106848	0.009287725	0.017176461	Heavy metal transporter CzcA	GCW_00510	helicase activity [GO:0004386]	helicase activity [GO:0004386]
A0A0F6CJZ7	47246000	53212000	16983000	92102000	50415000	49575000	0	177590000	309590000	80376000	93121000	293570000	53895000	129730000	89875000	126240000	137630000	141470000	tr|A0A0F6CJZ7|A0A0F6CJZ7_MYCGL Peptidase S8 OS=Mycoplasma gallisepticum S6 OX=1006581 GN=GCW_00525 PE=4 SV=1	0.204496966	-0.567591718	-0.850284858	1.991693359	0.509743396	0	0	1	0	0	0	0.794005031	0.859573996	0.178161288	0.312515016	0.789872217	0.81414725	0.231349396	0.27092232	0.365189959	0.395622456	Peptidase S8	GCW_00525	serine-type endopeptidase activity [GO:0004252]	serine-type endopeptidase activity [GO:0004252]
A0A0F6CJZ9	0	2869000	6298300	0	0	0	0	3345100	0	0	0	0	0	0	0	0	0	0	tr|A0A0F6CJZ9|A0A0F6CJZ9_MYCGL Multidrug ABC transporter ATP-binding protein OS=Mycoplasma gallisepticum S6 OX=1006581 GN=GCW_00550 PE=4 SV=1	NA	NA	-100	-100	NA	1	3	2	3	3	3	NA	NA	NA	NA	NA	NA	NA	NA	NA	NA	Multidrug ABC transporter ATP-binding protein	GCW_00550	ATP binding [GO:0005524]	ATP binding [GO:0005524]
A0A0F6CK00	18122000	61163000	75335000	127930000	163850000	159500000	27502000	0	41090000	16418000	17434000	11627000	23501000	31138000	29930000	26016000	29237000	26577000	tr|A0A0F6CK00|A0A0F6CK00_MYCGL Aromatic cluster surface protein OS=Mycoplasma gallisepticum S6 OX=1006581 GN=GCW_00555 PE=4 SV=1	-0.84742932	0.047499067	-0.330372971	-1.765454506	-2.415822018	0	0	1	0	0	0	0.008587389	0.042093712	0.748465622	0.83697652	0.750408152	0.782722378	0.167416231	0.202446257	0.006566439	0.013956623	Aromatic cluster surface protein	GCW_00555
A0A0F6CK03	166380000	168030000	174150000	44304000	62065000	41812000	90697000	166220000	69217000	345330000	320630000	550170000	47109000	118770000	67875000	157720000	106350000	131590000	tr|A0A0F6CK03|A0A0F6CK03_MYCGL Mutator family transposase OS=Mycoplasma gallisepticum S6 OX=1006581 GN=GCW_00580 PE=3 SV=1;tr|A0A0F6CKG1|A0A0F6CKG1_MYCGL Mutator family transposase OS=Mycoplasma gallisepticum S6 OX=1006581 GN=GCW_01665 PE=3 SV=1;tr|A0A0F6C	1.61996433	-0.759270168	0.278796368	1.257807557	0.657630578	0	0	0	0	0	0	0.058773927	0.127326877	0.114328637	0.229163152	0.533127496	0.579659822	0.083249622	0.110733367	0.3109898	0.342786762	Mutator family transposase	GCW_00580	DNA binding [GO:0003677]; transposase activity [GO:0004803]; transposition, DNA-mediated [GO:0006313]	DNA binding [GO:0003677]; transposase activity [GO:0004803]
A0A0F6CK06	125900000	119240000	129710000	94982000	105090000	110600000	291480000	391260000	554710000	100060000	84401000	110430000	76203000	70794000	48859000	160990000	125650000	132770000	tr|A0A0F6CK06|A0A0F6CK06_MYCGL Serine protease OS=Mycoplasma gallisepticum S6 OX=1006581 GN=GCW_00595 PE=4 SV=1	-0.508179468	-1.098567934	-1.560937068	-0.34613161	-0.665598896	0	0	0	0	0	0	0.040190231	0.102178554	0.006509758	0.044680609	0.068158642	0.093450214	0.056347386	0.078358084	0.026082359	0.038356837	Serine protease	GCW_00595	serine-type endopeptidase activity [GO:0004252]	serine-type endopeptidase activity [GO:0004252]
A0A0F6CK08	846140000	1066900000	1106100000	1348300000	1386200000	1458200000	1020300000	1515500000	1.17E+09	3.84E+09	3852500000	4006300000	1983700000	1954200000	1826500000	2654400000	2987600000	2.85E+09	tr|A0A0F6CK08|A0A0F6CK08_MYCGL Transcription termination/antitermination protein NusA OS=Mycoplasma gallisepticum S6 OX=1006581 GN=nusA PE=3 SV=1	0.462261017	-0.5591038	1.198437079	1.95439761	0.459290845	0	0	0	0	0	0	0.002016477	0.018537734	0.003809209	0.034511429	0.001567681	0.006917765	2.71E-05	0.000709232	0.00153564	0.005371592	Transcription termination/antitermination protein NusA	nusA GCW_00605	cytoplasm [GO:0005737]; DNA-binding transcription factor activity [GO:0003700]; translation elongation factor activity [GO:0003746]; DNA-templated transcription, termination [GO:0006353]; transcription antitermination [GO:0031564]	DNA-binding transcription factor activity [GO:0003700]; translation elongation factor activity [GO:0003746]
A0A0F6CK10	222580000	226250000	225390000	157020000	172440000	153220000	40424000	38222000	45094000	6742800	16795000	31008000	35640000	30251000	52937000	23227000	59656000	38592000	tr|A0A0F6CK10|A0A0F6CK10_MYCGL Translation initiation factor IF-2 OS=Mycoplasma gallisepticum S6 OX=1006581 GN=infB PE=3 SV=1	-1.155119413	-0.031784607	-0.026652507	-3.627679405	-2.022192224	0	0	0	0	0	0	0.164080426	0.267970233	0.947989888	0.967205899	0.950015229	0.952199172	0.000909134	0.005426616	0.000203083	0.001831894	Translation initiation factor IF-2	infB GCW_00615	cytoplasm [GO:0005737]; GTP binding [GO:0005525]; GTPase activity [GO:0003924]; translation initiation factor activity [GO:0003743]	GTPase activity [GO:0003924]; GTP binding [GO:0005525]; translation initiation factor activity [GO:0003743]
A0A0F6CK11	26677000	10274000	24111000	0	34205000	33604000	67541000	78249000	58308000	10134000	13330000	9140300	15324000	12339000	14180000	17176000	7276700	13868000	tr|A0A0F6CK11|A0A0F6CK11_MYCGL Ribosome-binding factor A OS=Mycoplasma gallisepticum S6 OX=1006581 GN=rbfA PE=3 SV=1	-0.233061669	0.126862377	-2.413066225	-0.905212598	-1.281452978	0	1	0	0	0	0	0.594256394	0.692213637	0.731233762	0.821957554	0.003534819	0.010484227	0.19846253	0.235508869	0.524119812	0.555541863	Ribosome-binding factor A	rbfA GCW_00620	cytoplasm [GO:0005737]; maturation of SSU-rRNA [GO:0030490]
A0A0F6CK12	751430000	827450000	866890000	371490000	431520000	497220000	635050000	734330000	675990000	2253600000	2712500000	2514500000	1633900000	1544400000	1617700000	2322900000	2020100000	2092100000	tr|A0A0F6CK12|A0A0F6CK12_MYCGL Lipoprotein_10 domain-containing protein OS=Mycoplasma gallisepticum S6 OX=1006581 GN=GCW_00640 PE=4 SV=1	0.217191422	-0.424130909	1.653600723	1.61286525	1.883064812	0	0	0	0	0	0	0.10552428	0.195415333	0.019682871	0.076208038	0.001919035	0.00740442	0.004123554	0.011762703	2.51E-05	0.000696429	Lipoprotein_10 domain-containing protein	GCW_00640
A0A0F6CK13	127600000	81758000	110450000	791310000	755390000	594250000	237870000	208810000	208560000	180320000	151670000	101930000	66620000	69781000	62626000	65862000	132750000	1.39E+08	tr|A0A0F6CK13|A0A0F6CK13_MYCGL Uncharacterized protein OS=Mycoplasma gallisepticum S6 OX=1006581 GN=GCW_00650 PE=4 SV=1	0.3620629	-0.762402024	-0.956657247	0.440223055	-3.427215038	0	0	0	0	0	0	0.38245121	0.518382664	0.186265223	0.320835126	0.031269035	0.048864872	0.240959596	0.281435749	0.008589512	0.016294268	Uncharacterized protein	GCW_00650	integral component of membrane [GO:0016021]
A0A0F6CK14	55981000	58321000	0	69323000	0	0	0	0	0	24245000	25310000	26430000	46798000	44170000	37522000	51461000	74465000	61411000	tr|A0A0F6CK14|A0A0F6CK14_MYCGL tRNA pseudouridine synthase B OS=Mycoplasma gallisepticum S6 OX=1006581 GN=truB PE=3 SV=1	-1.301849314	-0.543979784	100	-1.174026595	-0.694712412	1	2	3	0	0	0	0.029784903	0.08591799	0.082498813	0.192980127	NA	NA	0.571900305	0.617707854	0.483831211	0.516554095	tRNA pseudouridine(55) synthase (EC 5.4.99.25)	truB GCW_00655	RNA binding [GO:0003723]; tRNA pseudouridine synthase activity [GO:0106029]; pseudouridine synthesis [GO:0001522]; RNA processing [GO:0006396]	RNA binding [GO:0003723]; tRNA pseudouridine synthase activity [GO:0106029]
A0A0F6CK16	37664000	46709000	34857000	41596000	53537000	52148000	0	9895800	0	189190000	202610000	169850000	110380000	106060000	119300000	75032000	76028000	100180000	tr|A0A0F6CK16|A0A0F6CK16_MYCGL Acetyl-CoA hydrolase OS=Mycoplasma gallisepticum S6 OX=1006581 GN=ach1 PE=4 SV=1	1.160605201	0.418278255	3.081143521	2.23592409	1.188773102	0	0	2	0	0	0	0.001297168	0.017616023	0.057087095	0.153532538	0.004690943	0.01239546	0.00159806	0.007040959	0.000319291	0.002102556	Acetyl-CoA hydrolase	ach1 GCW_00665	acetate CoA-transferase activity [GO:0008775]; acetyl-CoA hydrolase activity [GO:0003986]; acetate metabolic process [GO:0006083]; propionate metabolic process, methylcitrate cycle [GO:0019679]	acetate CoA-transferase activity [GO:0008775]; acetyl-CoA hydrolase activity [GO:0003986]
A0A0F6CK17	252220000	190450000	234570000	221080000	161060000	249360000	290870000	188370000	194910000	8585800	17033000	13720000	15503000	27437000	31055000	30218000	49823000	61679000	tr|A0A0F6CK17|A0A0F6CK17_MYCGL Alanine--tRNA ligase OS=Mycoplasma gallisepticum S6 OX=1006581 GN=alaS PE=3 SV=1	-1.849018515	-0.937543677	-2.25002626	-4.105642331	-3.093283041	0	0	0	0	0	0	0.056807812	0.126361568	0.116765054	0.23147534	0.026160098	0.041779497	0.006609106	0.015479222	0.016587383	0.027876894	Alanine--tRNA ligase (EC 6.1.1.7) (Alanyl-tRNA synthetase) (AlaRS)	alaS GCW_00670	cytoplasm [GO:0005737]; alanine-tRNA ligase activity [GO:0004813]; ATP binding [GO:0005524]; tRNA binding [GO:0000049]; zinc ion binding [GO:0008270]; alanyl-tRNA aminoacylation [GO:0006419]	alanine-tRNA ligase activity [GO:0004813]; ATP binding [GO:0005524]; tRNA binding [GO:0000049]; zinc ion binding [GO:0008270]
A0A0F6CK19	0	0	0	3949300	0	0	0	1279600	0	0	0	0	318930	489920	642400	307310	747580	0	tr|A0A0F6CK19|A0A0F6CK19_MYCGL Peptidase U32 OS=Mycoplasma gallisepticum S6 OX=1006581 GN=GCW_00685 PE=4 SV=1	-100	-0.124759002	-1.27860033	NA	-3.029263397	3	2	2	3	0	1	NA	NA	0.618686318	0.729856516	0.885652053	0.893852535	NA	NA	0.592002844	0.621532677	Peptidase U32	GCW_00685
A0A0F6CK21	5828200000	5840100000	5680100000	1.07E+10	1.06E+10	1.09E+10	7524300000	7498600000	6785700000	1398200000	1383100000	1546400000	853370000	749570000	795140000	1272200000	1289600000	1478500000	tr|A0A0F6CK21|A0A0F6CK21_MYCGL 30S ribosomal protein S20 OS=Mycoplasma gallisepticum S6 OX=1006581 GN=rpsT PE=3 SV=1	0.099138074	-0.752582632	-2.432362834	-2.003130214	-3.745809088	0	0	0	0	0	0	0.321580896	0.452223134	0.006158956	0.042923184	0.000861746	0.005077314	4.86E-07	5.70E-05	1.85E-05	0.000583131	30S ribosomal protein S20	rpsT GCW_00695	ribosome [GO:0005840]; rRNA binding [GO:0019843]; structural constituent of ribosome [GO:0003735]; translation [GO:0006412]	rRNA binding [GO:0019843]; structural constituent of ribosome [GO:0003735]
A0A0F6CK22	320480000	485770000	417390000	717710000	662370000	773830000	341650000	373930000	334990000	552600000	693650000	654640000	622700000	835220000	687380000	550350000	661770000	654960000	tr|A0A0F6CK22|A0A0F6CK22_MYCGL Putative inner membrane peptidase OS=Mycoplasma gallisepticum S6 OX=1006581 GN=GCW_00700 PE=4 SV=1	0.025891304	0.200395664	0.829611452	0.635495876	-0.00577856	0	0	0	0	0	0	0.848932656	0.894455759	0.286024829	0.424817205	0.01077954	0.021758702	0.024702081	0.041014318	0.970164156	0.972364075	Putative inner membrane peptidase	GCW_00700	integral component of membrane [GO:0016021]
A0A0F6CK25	99218000	93800000	105810000	91953000	73535000	70701000	63774000	44042000	53209000	2309300	5508600	0	0	1843500	0	0	0	0	tr|A0A0F6CK25|A0A0F6CK25_MYCGL Beta-galactosidase OS=Mycoplasma gallisepticum S6 OX=1006581 GN=GCW_00715 PE=4 SV=1	100	100	-100	-4.671427892	-5.416388048	0	0	0	1	2	3	NA	NA	NA	NA	NA	NA	0.000209668	0.002580979	0.00682221	0.014029732	Beta-galactosidase	GCW_00715
A0A0F6CK27	501140000	558880000	521780000	397070000	533180000	531920000	1162600000	1219300000	1218900000	179340000	173550000	126550000	91654000	86917000	79978000	146970000	171710000	150440000	tr|A0A0F6CK27|A0A0F6CK27_MYCGL Probable transcriptional regulatory protein GCW_00725 OS=Mycoplasma gallisepticum S6 OX=1006581 GN=GCW_00725 PE=3 SV=1	0.03139327	-0.859519284	-2.940288556	-1.722145015	-2.499601427	0	0	0	0	0	0	0.86446203	0.904788821	0.005067443	0.036874282	4.69E-05	0.001279087	0.000102182	0.001567963	0.012075613	0.021521858	Probable transcriptional regulatory protein GCW_00725	GCW_00725	cytoplasm [GO:0005737]; DNA binding [GO:0003677]; regulation of transcription, DNA-templated [GO:0006355]	DNA binding [GO:0003677]
A0A0F6CK29	1817200000	2.07E+09	2342800000	1679100000	1.94E+09	1936600000	1768800000	1662700000	1750400000	352010000	309880000	317730000	649940000	620980000	626690000	605630000	560520000	641560000	tr|A0A0F6CK29|A0A0F6CK29_MYCGL PTS sugar transporter OS=Mycoplasma gallisepticum S6 OX=1006581 GN=ptsG_1 PE=4 SV=1	-0.88386912	0.070020264	-1.519317921	-2.66893803	-1.548746093	0	0	0	0	0	0	0.001651749	0.018537734	0.330763771	0.472668733	2.30E-05	0.00099117	0.007108594	0.016305796	0.004563984	0.010787597	PTS sugar transporter	ptsG_1 GCW_00765	integral component of membrane [GO:0016021]; plasma membrane [GO:0005886]; kinase activity [GO:0016301]; protein-N(PI)-phosphohistidine-sugar phosphotransferase activity [GO:0008982]; phosphoenolpyruvate-dependent sugar phosphotransferase system [GO:0009401]	kinase activity [GO:0016301]; protein-N(PI)-phosphohistidine-sugar phosphotransferase activity [GO:0008982]
A0A0F6CK30	86372000	67504000	137790000	194290000	241140000	192970000	37317000	36102000	5423800	41704000	16474000	27020000	19844000	15917000	13283000	29476000	24301000	45075000	tr|A0A0F6CK30|A0A0F6CK30_MYCGL Glyceraldehyde-3-phosphate dehydrogenase OS=Mycoplasma gallisepticum S6 OX=1006581 GN=putA PE=3 SV=1	-0.214450591	-1.011193506	0.326291143	-1.77542575	-3.679534626	0	0	0	0	0	0	0.661303581	0.742161241	0.106653914	0.220612892	0.618598636	0.657826842	0.068816091	0.093936075	0.006073376	0.013303302	Glyceraldehyde-3-phosphate dehydrogenase	putA GCW_00770	oxidoreductase activity, acting on the aldehyde or oxo group of donors, NAD or NADP as acceptor [GO:0016620]	oxidoreductase activity, acting on the aldehyde or oxo group of donors, NAD or NADP as acceptor [GO:0016620]
A0A0F6CK31	446200000	481020000	497860000	949620000	898880000	514650000	831910000	995380000	653680000	197640000	261540000	168280000	494240000	425510000	429250000	463650000	420500000	322910000	tr|A0A0F6CK31|A0A0F6CK31_MYCGL 50S ribosomal protein L31 OS=Mycoplasma gallisepticum S6 OX=1006581 GN=rpmE PE=3 SV=1	-0.943901994	0.160392958	-1.039406899	-1.183447514	-0.808820858	0	0	0	0	0	0	0.023443294	0.078245246	0.388943189	0.52127593	0.034933127	0.053441555	0.003002562	0.010122273	0.129439152	0.150955423	50S ribosomal protein L31	rpmE GCW_00775	ribosome [GO:0005840]; structural constituent of ribosome [GO:0003735]; translation [GO:0006412]	structural constituent of ribosome [GO:0003735]
A0A0F6CK32	11081000	7040100	7851900	8059700	7388400	11064000	9634300	7101300	0	2348500	0	0	0	0	0	0	0	0	tr|A0A0F6CK32|A0A0F6CK32_MYCGL Peptide chain release factor 1 OS=Mycoplasma gallisepticum S6 OX=1006581 GN=prfA PE=3 SV=1	100	NA	-100	-1.882238662	-100	0	0	1	2	3	3	NA	NA	NA	NA	NA	NA	0.009110921	0.019681358	NA	NA	Peptide chain release factor 1 (RF-1)	prfA GCW_00780	cytoplasm [GO:0005737]; translation release factor activity, codon specific [GO:0016149]	translation release factor activity, codon specific [GO:0016149]
A0A0F6CK35	39566000	44481000	42329000	37466000	39408000	35057000	7359300	8576600	9089700	0	0	0	3472600	2792300	3053800	7131300	0	0	tr|A0A0F6CK35|A0A0F6CK35_MYCGL Ribose 5-phosphate isomerase OS=Mycoplasma gallisepticum S6 OX=1006581 GN=rpiB PE=4 SV=1	-100	-1.198998891	-0.226205156	-100	-3.586337138	0	0	0	3	0	2	NA	NA	0.788384809	0.860574262	0.123032168	0.157307992	NA	NA	0.001067433	0.00436857	Ribose 5-phosphate isomerase	rpiB GCW_00795	isomerase activity [GO:0016853]; carbohydrate metabolic process [GO:0005975]	isomerase activity [GO:0016853]
A0A0F6CK37	1343400000	1420100000	1255900000	2361600000	2448300000	2682700000	3739100000	3537700000	3382800000	5150400000	4966400000	5595200000	9654100000	9330800000	1.01E+10	1.11E+10	1.06E+10	1.05E+10	tr|A0A0F6CK37|A0A0F6CK37_MYCGL Histone-like DNA-binding superfamily protein OS=Mycoplasma gallisepticum S6 OX=1006581 GN=hup_1 PE=3 SV=1	-1.038416154	-0.15075688	1.598129687	1.966814772	1.95598777	0	0	0	0	0	0	3.13E-05	0.003515909	0.021564873	0.080072848	4.37E-05	0.001279087	0.001339675	0.006410271	0.000153354	0.001583402	Histone-like DNA-binding superfamily protein	hup_1 GCW_00810	DNA binding [GO:0003677]	DNA binding [GO:0003677]
A0A0F6CK38	1.24E+10	1.10E+10	9423800000	1.04E+10	1.28E+10	1.37E+10	1.79E+10	1.72E+10	1.67E+10	72631000	72684000	51249000	48222000	57675000	50085000	57280000	65746000	53217000	tr|A0A0F6CK38|A0A0F6CK38_MYCGL Uncharacterized protein OS=Mycoplasma gallisepticum S6 OX=1006581 GN=GCW_00815 PE=4 SV=1	0.157433164	-0.176186403	-8.199827088	-7.381400026	-7.885354409	0	0	0	0	0	0	0.461102661	0.581221841	0.227023824	0.363398559	0.000370149	0.002934271	0.006188061	0.015047471	0.006221367	0.013512259	Uncharacterized protein	GCW_00815
A0A0F6CK40	1131900000	984770000	1018700000	2431200000	2470500000	2462700000	2924600000	3063400000	3.13E+09	171690000	169430000	151010000	56595000	93737000	67733000	55101000	81689000	80264000	tr|A0A0F6CK40|A0A0F6CK40_MYCGL 50S ribosomal protein L10 OS=Mycoplasma gallisepticum S6 OX=1006581 GN=rplJ PE=3 SV=1	1.180985455	0.006704223	-5.392591494	-2.671524333	-5.077737852	0	0	0	0	0	0	0.001448429	0.017616023	0.981994945	0.98862977	0.000326301	0.002684284	0.002122625	0.008630114	1.48E-08	6.53E-06	50S ribosomal protein L10	rplJ GCW_00825	ribosome [GO:0005840]; large ribosomal subunit rRNA binding [GO:0070180]; ribosome biogenesis [GO:0042254]; translation [GO:0006412]	large ribosomal subunit rRNA binding [GO:0070180]
A0A0F6CK41	6.46E+10	5.72E+10	5.81E+10	7.14E+10	7.47E+10	7.22E+10	6.86E+10	7.52E+10	9.04E+10	6252500000	6726600000	6091200000	1097400000	1263100000	1342900000	2082300000	2255500000	2574900000	tr|A0A0F6CK41|A0A0F6CK41_MYCGL 50S ribosomal protein L7/L12 OS=Mycoplasma gallisepticum S6 OX=1006581 GN=rplL PE=3 SV=1	1.464006318	-0.900398935	-5.081756459	-3.238020269	-5.881370808	0	0	0	0	0	0	0.000116018	0.004746175	0.007406053	0.049337383	0.007140421	0.016047545	0.00173453	0.007493844	0.000170237	0.00168675	50S ribosomal protein L7/L12	rplL GCW_00830	ribosome [GO:0005840]; structural constituent of ribosome [GO:0003735]; translation [GO:0006412]	structural constituent of ribosome [GO:0003735]
A0A0F6CK42	741530000	756090000	763080000	1415900000	1674500000	1690500000	1144200000	1146600000	663980000	301850000	365810000	300210000	441990000	492730000	455760000	375380000	407610000	362020000	tr|A0A0F6CK42|A0A0F6CK42_MYCGL 50S ribosomal protein L32 OS=Mycoplasma gallisepticum S6 OX=1006581 GN=rpmF PE=3 SV=1	-0.242475009	0.280222796	-1.367690519	-1.223884367	-1.781699236	0	0	0	0	0	0	0.093973253	0.181493407	0.016154732	0.066528123	0.063058594	0.087004896	0.001255815	0.006258866	0.005090742	0.011658591	50S ribosomal protein L32	rpmF GCW_00835	large ribosomal subunit [GO:0015934]; structural constituent of ribosome [GO:0003735]; translation [GO:0006412]	structural constituent of ribosome [GO:0003735]
A0A0F6CK43	1063900000	777560000	172420000	424250000	558860000	244020000	156470000	451020000	153700000	17726000	5911300	6344000	10416000	17764000	16217000	4085200	0	0	tr|A0A0F6CK43|A0A0F6CK43_MYCGL Uncharacterized protein OS=Mycoplasma gallisepticum S6 OX=1006581 GN=GCW_00840 PE=4 SV=1	1.290621824	1.857021078	-5.956743587	-6.06977097	-4.78868209	0	0	0	0	0	2	0.144402378	0.244014598	0.011268107	0.056716136	0.124794269	0.159094449	0.128191041	0.161144106	0.049493294	0.065891675	Uncharacterized protein	GCW_00840	integral component of membrane [GO:0016021]
A0A0F6CK44	1618700000	1.18E+09	1653600000	611780000	192780000	374080000	206950000	175410000	112800000	3369400	7334700	20572000	3781200	6247000	2370700	1826000	1163700	1577800	tr|A0A0F6CK44|A0A0F6CK44_MYCGL Chaperone protein DnaJ OS=Mycoplasma gallisepticum S6 OX=1006581 GN=dnaJ_2 PE=3 SV=1	2.775583992	1.4407355	-6.760346236	-7.151725291	-6.570767189	0	0	0	0	0	0	0.228935284	0.350411149	0.144072328	0.263164374	0.027446826	0.043515695	0.010707755	0.0219583	0.085126538	0.105100363	Chaperone protein DnaJ	dnaJ_2 dnaJ GCW_00845	cytoplasm [GO:0005737]; ATP binding [GO:0005524]; heat shock protein binding [GO:0031072]; unfolded protein binding [GO:0051082]; zinc ion binding [GO:0008270]; DNA replication [GO:0006260]; protein folding [GO:0006457]; response to heat [GO:0009408]	ATP binding [GO:0005524]; heat shock protein binding [GO:0031072]; unfolded protein binding [GO:0051082]; zinc ion binding [GO:0008270]
A0A0F6CK45	524240000	466190000	516780000	742630000	765530000	661190000	473260000	486840000	457470000	1512200000	1.86E+09	1.69E+09	2936300000	2457200000	2775700000	2869700000	2849800000	2.39E+09	tr|A0A0F6CK45|A0A0F6CK45_MYCGL Uncharacterized protein OS=Mycoplasma gallisepticum S6 OX=1006581 GN=GCW_00850 PE=4 SV=1	-0.679741384	0.010403947	2.51637088	1.748169031	1.91293197	0	0	0	0	0	0	0.008509199	0.042093712	0.930423362	0.963057955	0.0047757	0.012517182	0.005873025	0.014682562	0.003483201	0.009076708	Uncharacterized protein	GCW_00850
A0A0F6CK46	0	10068000	3645200	0	0	5863900	0	0	5095500	3422600	2641800	2828200	0	0	0	0	0	0	tr|A0A0F6CK46|A0A0F6CK46_MYCGL Multidrug and toxic compound extrusion family protein OS=Mycoplasma gallisepticum S6 OX=1006581 GN=GCW_00855 PE=4 SV=1	100	NA	-100	-1.209850569	-100	1	2	2	0	3	3	NA	NA	NA	NA	NA	NA	0.640227039	0.681581417	NA	NA	Multidrug and toxic compound extrusion family protein	GCW_00855	integral component of membrane [GO:0016021]; antiporter activity [GO:0015297]; xenobiotic transmembrane transporter activity [GO:0042910]	antiporter activity [GO:0015297]; xenobiotic transmembrane transporter activity [GO:0042910]
A0A0F6CK49	1490700000	1603100000	1394400000	1118700000	1158700000	1201700000	6653800000	7832800000	6624900000	1470300000	1975600000	1673800000	2029800000	2060400000	1888300000	1779600000	1899300000	1903700000	tr|A0A0F6CK49|A0A0F6CK49_MYCGL Uncharacterized protein OS=Mycoplasma gallisepticum S6 OX=1006581 GN=GCW_00875 PE=4 SV=1	-0.124877914	0.09884637	-1.919019994	0.189922309	0.781069412	0	0	0	0	0	0	0.405345603	0.531794523	0.124161186	0.239340499	0.005464208	0.013375463	0.287183224	0.331079106	0.001083837	0.004395009	Uncharacterized protein	GCW_00875
A0A0F6CK50	242110000	297830000	283460000	287650000	261100000	273590000	286660000	263780000	201810000	163160000	182920000	199490000	205210000	185640000	189840000	149290000	154560000	138860000	tr|A0A0F6CK50|A0A0F6CK50_MYCGL Methionine--tRNA ligase OS=Mycoplasma gallisepticum S6 OX=1006581 GN=metG_2 PE=3 SV=1	0.301402353	0.391406228	-0.76485024	-0.593829134	-0.501966816	0	0	0	0	0	0	0.065074005	0.136837861	0.004407928	0.035656989	0.051256209	0.073271171	0.014057625	0.027198449	0.001486664	0.005256843	Methionine--tRNA ligase (EC 6.1.1.10) (Methionyl-tRNA synthetase)	metG_2 GCW_00885	ATP binding [GO:0005524]; methionine-tRNA ligase activity [GO:0004825]; methionyl-tRNA aminoacylation [GO:0006431]	ATP binding [GO:0005524]; methionine-tRNA ligase activity [GO:0004825]
A0A0F6CK51	26731000	22723000	22381000	22135000	34310000	20861000	25951000	17268000	15634000	12627000	18179000	10448000	0	8428900	11007000	10088000	9291300	12040000	tr|A0A0F6CK51|A0A0F6CK51_MYCGL GTPase Der OS=Mycoplasma gallisepticum S6 OX=1006581 GN=der PE=3 SV=1	0.392882972	-0.107964623	-0.905464919	-0.800152926	-1.406893976	0	0	0	0	1	0	0.288500577	0.417444565	0.352324018	0.494126254	0.095783336	0.125787754	0.027364909	0.044605804	0.026150953	0.038356837	GTPase Der (GTP-binding protein EngA)	der GCW_00890	GTP binding [GO:0005525]; ribosome biogenesis [GO:0042254]	GTP binding [GO:0005525]
A0A0F6CK52	77141000	102130000	58278000	136350000	94313000	29247000	524680000	423340000	534020000	8305600	5080600	461480	3103900	5107200	3186100	3096900	1759200	2073500	tr|A0A0F6CK52|A0A0F6CK52_MYCGL Cytidylate kinase OS=Mycoplasma gallisepticum S6 OX=1006581 GN=cmk PE=3 SV=1	0.998800309	0.717835452	-7.740596593	-4.100508937	-4.511260803	0	0	0	0	0	0	0.418253246	0.540844715	0.139067893	0.259186756	0.005149983	0.013130952	0.024792435	0.041014318	0.117053312	0.137234918	Cytidylate kinase (CK) (EC 2.7.4.25) (Cytidine monophosphate kinase) (CMP kinase)	cmk GCW_00895	cytoplasm [GO:0005737]; ATP binding [GO:0005524]; cytidylate kinase activity [GO:0004127]; pyrimidine nucleotide metabolic process [GO:0006220]	ATP binding [GO:0005524]; cytidylate kinase activity [GO:0004127]
A0A0F6CK53	674040000	785050000	889670000	436250000	421730000	408900000	558780000	671510000	4.99E+08	965670000	923020000	1009300000	947210000	904440000	803410000	728780000	679260000	764450000	tr|A0A0F6CK53|A0A0F6CK53_MYCGL Uncharacterized protein OS=Mycoplasma gallisepticum S6 OX=1006581 GN=GCW_00900 PE=4 SV=1	0.41570308	0.289394928	0.329169709	0.303153313	1.067464586	0	0	0	0	0	0	0.002321473	0.019345611	0.042672084	0.128016252	0.081420376	0.108229525	0.083361074	0.110733367	0.006856158	0.014029732	Uncharacterized protein	GCW_00900	integral component of membrane [GO:0016021]
A0A0F6CK54	392030000	254090000	242970000	664910000	564010000	690780000	101250000	124030000	129420000	661900000	6784600	6957700	0	0	0	0	0	0	tr|A0A0F6CK54|A0A0F6CK54_MYCGL Glutamine amidotransferase OS=Mycoplasma gallisepticum S6 OX=1006581 GN=GCW_00905 PE=4 SV=1	100	NA	-100	-0.396069812	-100	0	0	0	0	3	3	NA	NA	NA	NA	NA	NA	0.778066641	0.799629688	NA	NA	Glutamine amidotransferase	GCW_00905	transferase activity [GO:0016740]; glutamine metabolic process [GO:0006541]	transferase activity [GO:0016740]
A0A0F6CK55	119770000	117990000	146950000	127800000	98570000	114790000	72375000	84613000	67568000	186720000	125860000	170300000	124170000	53101000	60536000	119550000	118030000	87120000	tr|A0A0F6CK55|A0A0F6CK55_MYCGL Peptidase S8 OS=Mycoplasma gallisepticum S6 OX=1006581 GN=GCW_00960 PE=4 SV=1	0.572557326	-0.449316202	0.532032114	0.32789338	-0.520657322	0	0	0	0	0	0	0.081548217	0.160950428	0.333244218	0.474715821	0.068539093	0.093677256	0.208119801	0.246311999	0.26287356	0.292670311	Peptidase S8	GCW_00960	serine-type endopeptidase activity [GO:0004252]	serine-type endopeptidase activity [GO:0004252]
A0A0F6CK58	4568200000	7343800000	6416600000	7732100000	8212700000	7644900000	8783500000	9.50E+09	8277600000	6840700000	7719600000	7006800000	6452600000	6906400000	7447800000	6930600000	7304300000	7281900000	tr|A0A0F6CK58|A0A0F6CK58_MYCGL Uncharacterized protein OS=Mycoplasma gallisepticum S6 OX=1006581 GN=GCW_00980 PE=4 SV=1	0.003368664	-0.048408433	-0.30363408	0.234735607	-0.18110197	0	0	0	0	0	0	0.958587091	0.974593367	0.50919497	0.626521048	0.030846617	0.048378148	0.316155044	0.359818401	0.063277547	0.08130429	Uncharacterized protein	GCW_00980
A0A0F6CK60	56208000	32466000	26472000	16022000	13623000	13799000	27225000	23721000	20117000	10536000	10162000	11588000	7565400	0	0	0	0	5803000	tr|A0A0F6CK60|A0A0F6CK60_MYCGL Signal recognition particle receptor FtsY OS=Mycoplasma gallisepticum S6 OX=1006581 GN=ftsY PE=3 SV=1	0.891075378	0.382617434	-2.02926526	-1.834483677	-0.936706173	0	0	0	0	2	2	0.039392617	0.101377684	0.862919506	0.915462614	0.001541694	0.006917765	0.09287501	0.121200527	0.032652448	0.045672094	Signal recognition particle receptor FtsY (SRP receptor)	ftsY GCW_01000	cytoplasm [GO:0005737]; intrinsic component of plasma membrane [GO:0031226]; GTP binding [GO:0005525]; GTPase activity [GO:0003924]; cell division [GO:0051301]; SRP-dependent cotranslational protein targeting to membrane [GO:0006614]	GTPase activity [GO:0003924]; GTP binding [GO:0005525]
A0A0F6CK61	60891000	90130000	91703000	35567000	53576000	62245000	165510000	132050000	122380000	74501000	70912000	71568000	53775000	40135000	49555000	59708000	93461000	71962000	tr|A0A0F6CK61|A0A0F6CK61_MYCGL UPF0122 protein GCW_01005 OS=Mycoplasma gallisepticum S6 OX=1006581 GN=ylxM PE=3 SV=1	-0.053196008	-0.650065909	-0.899418488	-0.161748048	-0.077552035	0	0	0	0	0	0	0.809444172	0.867261613	0.094626435	0.208086288	0.019084897	0.032208306	0.482413717	0.531371545	0.784507967	0.799894614	UPF0122 protein GCW_01005	ylxM GCW_01005
A0A0F6CK62	1.45E+10	1.52E+10	1.39E+10	9152900000	9273400000	8893600000	2.85E+10	2.53E+10	2.81E+10	329240000	384990000	423800000	224340000	243490000	236750000	270390000	262270000	260630000	tr|A0A0F6CK62|A0A0F6CK62_MYCGL Trigger-factor-like protein, SurA N-terminal domain OS=Mycoplasma gallisepticum S6 OX=1006581 GN=GCW_01010 PE=4 SV=1	0.520618322	-0.171084839	-6.689730349	-5.258857061	-5.277044869	0	0	0	0	0	0	0.051012053	0.120763954	0.01791502	0.072163687	0.001402006	0.006717302	0.000649637	0.004588703	0.000154041	0.001583402	Trigger-factor-like protein, SurA N-terminal domain	GCW_01010	peptidyl-prolyl cis-trans isomerase activity [GO:0003755]; protein folding [GO:0006457]; protein transport [GO:0015031]	peptidyl-prolyl cis-trans isomerase activity [GO:0003755]
A0A0F6CK63	4736000	0	0	9958600	0	0	0	0	0	7670800	9354100	9256600	7131700	7599800	5989700	3423400	6687500	5208600	tr|A0A0F6CK63|A0A0F6CK63_MYCGL Uncharacterized protein OS=Mycoplasma gallisepticum S6 OX=1006581 GN=GCW_01015 PE=4 SV=1	0.778678408	0.435738343	100	0.887344132	-0.527869791	2	2	3	0	0	0	0.039899995	0.102017033	0.188422178	0.322095271	NA	NA	0.033904462	0.052209191	0.392919722	0.423586627	Uncharacterized protein	GCW_01015
A0A0F6CK64	174780000	223760000	316290000	284410000	248330000	124070000	13728000	6370400	5695000	0	1606200	1588200	2607000	3611000	2672400	1606400	2755900	2052200	tr|A0A0F6CK64|A0A0F6CK64_MYCGL Threonine--tRNA ligase OS=Mycoplasma gallisepticum S6 OX=1006581 GN=thrS PE=3 SV=1	-0.420829336	0.470911517	-2.007593238	-7.220948895	-6.207083951	0	0	0	1	0	0	0.176332933	0.282200721	0.15131711	0.274186603	0.126389063	0.160657818	0.02923955	0.04697603	0.047017816	0.063341443	Threonine--tRNA ligase (EC 6.1.1.3) (Threonyl-tRNA synthetase) (ThrRS)	thrS GCW_01020	cytoplasm [GO:0005737]; ATP binding [GO:0005524]; metal ion binding [GO:0046872]; threonine-tRNA ligase activity [GO:0004829]; tRNA binding [GO:0000049]; threonyl-tRNA aminoacylation [GO:0006435]	ATP binding [GO:0005524]; metal ion binding [GO:0046872]; threonine-tRNA ligase activity [GO:0004829]; tRNA binding [GO:0000049]
A0A0F6CK66	9656400000	1.05E+10	1.05E+10	6103400000	6494900000	5934400000	1.23E+10	1.25E+10	1.11E+10	3.02E+10	3.31E+10	3.36E+10	2.52E+10	2.70E+10	2.61E+10	3.64E+10	4.14E+10	3.87E+10	tr|A0A0F6CK66|A0A0F6CK66_MYCGL Cytadherence high molecular weight protein 3 OS=Mycoplasma gallisepticum S6 OX=1006581 GN=hlp3 PE=4 SV=1	-0.265167806	-0.574268833	1.703497704	1.664727632	2.078349499	0	0	0	0	0	0	0.025110922	0.080713678	0.006629622	0.044824164	0.001389855	0.006717302	0.001305052	0.006381845	0.000257983	0.001841351	Cytadherence high molecular weight protein 3	hlp3 GCW_01030
A0A0F6CK67	22940000	26455000	39395000	10916000	10227000	12769000	7493800	9113100	12418000	461590000	453070000	473040000	422170000	452890000	420480000	235030000	319750000	257580000	tr|A0A0F6CK67|A0A0F6CK67_MYCGL Choline kinase OS=Mycoplasma gallisepticum S6 OX=1006581 GN=licA PE=4 SV=1	0.772504603	0.67336245	4.806756202	3.966154701	5.255613878	0	0	0	0	0	0	0.01350898	0.054404769	0.013525215	0.061269225	0.009107664	0.018999719	7.42E-07	6.61E-05	0.000591561	0.003040347	Choline kinase	licA GCW_01035	kinase activity [GO:0016301]	kinase activity [GO:0016301]
A0A0F6CK68	9090100000	9352500000	1.00E+10	1.03E+10	1.09E+10	1.09E+10	1.24E+10	1.22E+10	1.26E+10	166940000	167110000	168040000	85646000	115580000	96898000	176730000	153740000	173780000	tr|A0A0F6CK68|A0A0F6CK68_MYCGL p32 adhesin OS=Mycoplasma gallisepticum S6 OX=1006581 GN=mgc2 PE=4 SV=1	-0.006193187	-0.758226657	-6.200630583	-5.825079025	-6.745248938	0	0	0	0	0	0	0.929722082	0.95085213	0.004170957	0.03524904	7.45E-05	0.001475874	0.000884805	0.005426616	0.00033249	0.002102556	p32 adhesin	mgc2 GCW_01040	integral component of membrane [GO:0016021]; heterophilic cell-cell adhesion via plasma membrane cell adhesion molecules [GO:0007157]; pathogenesis [GO:0009405]
A0A0F6CK69	6758700000	7402600000	6863600000	1.01E+10	1.01E+10	1.11E+10	5229900000	6601900000	4631700000	2.22E+10	2.52E+10	2.61E+10	2.47E+10	2.68E+10	2.63E+10	2.29E+10	2.47E+10	2.37E+10	tr|A0A0F6CK69|A0A0F6CK69_MYCGL Adhesin OS=Mycoplasma gallisepticum S6 OX=1006581 GN=gapA PE=4 SV=1	0.043854532	0.126385378	2.114873793	1.805900459	1.312202865	0	0	0	0	0	0	0.612317776	0.70813857	0.06448836	0.166932725	2.21E-05	0.00099117	0.003659685	0.011185577	0.000276868	0.001912121	Adhesin	gapA GCW_01045	integral component of membrane [GO:0016021]
A0A0F6CK70	3979500000	3859600000	3837300000	4010400000	4835700000	4334600000	2945200000	2.98E+09	3.35E+09	1.06E+10	1.05E+10	1.13E+10	1.39E+10	1.58E+10	1.41E+10	1.47E+10	1.52E+10	1.40E+10	tr|A0A0F6CK70|A0A0F6CK70_MYCGL Cytadherence protein A OS=Mycoplasma gallisepticum S6 OX=1006581 GN=crmA PE=4 SV=1	-0.435762183	-0.00055979	2.240172111	1.472264685	1.732635626	0	0	0	0	0	0	0.001425368	0.017616023	0.993884762	0.996083622	0.000248007	0.00240291	0.000916957	0.005426616	0.001039716	0.00436857	Cytadherence protein A	crmA GCW_01050	integral component of membrane [GO:0016021]
A0A0F6CK71	41377000	0	40423000	50221000	26352000	23434000	22635000	11270000	0	24946000	31659000	27138000	12983000	17945000	19336000	23535000	21480000	19807000	tr|A0A0F6CK71|A0A0F6CK71_MYCGL Cytadherence protein B OS=Mycoplasma gallisepticum S6 OX=1006581 GN=crmB PE=4 SV=1	0.369485068	-0.366958049	0.350022989	-0.551094742	-0.992503595	1	0	1	0	0	0	0.065423029	0.136931921	0.111549187	0.227620638	0.253666437	0.298915045	0.966627299	0.973188117	0.184959373	0.210701141	Cytadherence protein B	crmB GCW_01055	integral component of membrane [GO:0016021]
A0A0F6CK72	0	0	0	6773700	0	7124700	0	0	0	5120800	7846100	6123400	7507000	6104200	6319100	7905100	7246100	9448500	tr|A0A0F6CK72|A0A0F6CK72_MYCGL Cytadherence protein C OS=Mycoplasma gallisepticum S6 OX=1006581 GN=crmC PE=4 SV=1	-0.365800947	-0.303677295	100	100	-0.064917882	3	1	3	0	0	0	0.151671619	0.251853242	0.128706742	0.24623378	NA	NA	NA	NA	0.478699798	0.512313101	Cytadherence protein C	crmC GCW_01060	integral component of membrane [GO:0016021]
A0A0F6CK74	17443000	25022000	22554000	12512000	19972000	25116000	15100000	22107000	0	0	0	0	0	10095000	0	0	0	0	tr|A0A0F6CK74|A0A0F6CK74_MYCGL Aspartate--tRNA ligase OS=Mycoplasma gallisepticum S6 OX=1006581 GN=aspS PE=3 SV=1	NA	100	-100	-100	-0.9274654	0	0	1	3	2	3	NA	NA	NA	NA	NA	NA	NA	NA	0.03368754	0.046971271	Aspartate--tRNA ligase (EC 6.1.1.12) (Aspartyl-tRNA synthetase) (AspRS)	aspS GCW_01070	cytoplasm [GO:0005737]; aspartate-tRNA ligase activity [GO:0004815]; ATP binding [GO:0005524]; nucleic acid binding [GO:0003676]; aspartyl-tRNA aminoacylation [GO:0006422]	aspartate-tRNA ligase activity [GO:0004815]; ATP binding [GO:0005524]; nucleic acid binding [GO:0003676]
A0A0F6CK75	830790000	0	240740000	1387900000	27952000	158540000	977590000	20851000	810160000	650310000	65611000	32538000	170520000	193780000	192120000	633930000	45917000	39996000	tr|A0A0F6CK75|A0A0F6CK75_MYCGL Guanosine polyphosphate pyrophosphohydrolase OS=Mycoplasma gallisepticum S6 OX=1006581 GN=spoT PE=3 SV=1	0.056241004	-0.371508007	-1.329119977	-1.102639549	-1.500548613	1	0	0	0	0	0	0.97456421	0.983304696	0.80817099	0.873750497	0.371900206	0.421164909	0.752622485	0.781389284	0.515489847	0.547707963	Guanosine polyphosphate pyrophosphohydrolase	spoT GCW_01075	hydrolase activity [GO:0016787]; guanosine tetraphosphate metabolic process [GO:0015969]	hydrolase activity [GO:0016787]
A0A0F6CK76	55149000	82602000	61389000	30861000	54440000	66840000	4337600	3091100	2783900	0	1346600	1426000	1079600	953940	849220	856520	0	1497500	tr|A0A0F6CK76|A0A0F6CK76_MYCGL CTP synthase OS=Mycoplasma gallisepticum S6 OX=1006581 GN=pyrG PE=3 SV=1	0.236112918	-0.292638346	-1.532189222	-5.581437229	-5.72181445	0	0	0	1	0	1	0.836685878	0.883823111	0.725275493	0.817288056	0.015450871	0.027384471	0.01550284	0.02886512	0.042152937	0.057191347	CTP synthase (glutamine hydrolyzing) (EC 6.3.4.2)	pyrG GCW_01080	ATP binding [GO:0005524]; CTP synthase activity [GO:0003883]; 'de novo' CTP biosynthetic process [GO:0044210]; glutamine metabolic process [GO:0006541]	ATP binding [GO:0005524]; CTP synthase activity [GO:0003883]
A0A0F6CK77	407430000	343160000	453350000	596960000	397080000	448610000	526050000	336790000	657380000	119030000	109920000	77263000	80660000	64389000	59626000	67499000	83806000	52388000	tr|A0A0F6CK77|A0A0F6CK77_MYCGL Uncharacterized protein OS=Mycoplasma gallisepticum S6 OX=1006581 GN=GCW_01085 PE=4 SV=1	0.58813913	0.006938493	-2.899811812	-1.975156058	-2.817314531	0	0	0	0	0	0	0.100573376	0.190159745	0.978008531	0.98862977	0.040992905	0.060586125	0.005323526	0.013618526	0.019483965	0.031089938	Uncharacterized protein	GCW_01085	integral component of membrane [GO:0016021]
A0A0F6CK78	186640000	131130000	76825000	300740000	188290000	210410000	520620000	671370000	426260000	3534400	3354300	3924200	12647000	11578000	15311000	9395800	8588500	9421300	tr|A0A0F6CK78|A0A0F6CK78_MYCGL Adenine phosphoribosyltransferase OS=Mycoplasma gallisepticum S6 OX=1006581 GN=apt PE=3 SV=1	-1.341717217	0.528696195	-5.883819973	-5.189547267	-4.144961483	0	0	0	0	0	0	0.000229236	0.007935083	0.060369976	0.158427055	0.017639352	0.030327274	0.056271549	0.078358084	0.02348955	0.035075612	Adenine phosphoribosyltransferase (APRT) (EC 2.4.2.7)	apt GCW_01090	cytoplasm [GO:0005737]; adenine phosphoribosyltransferase activity [GO:0003999]; adenine salvage [GO:0006168]; AMP salvage [GO:0044209]; purine ribonucleoside salvage [GO:0006166]	adenine phosphoribosyltransferase activity [GO:0003999]
A0A0F6CK80	246760000	126500000	104750000	50711000	48938000	51794000	88966000	60812000	61501000	20221000	38711000	40297000	9137300	10347000	0	16669000	17684000	13622000	tr|A0A0F6CK80|A0A0F6CK80_MYCGL Uncharacterized protein OS=Mycoplasma gallisepticum S6 OX=1006581 GN=GCW_01100 PE=4 SV=1	1.048479008	-0.715008204	-2.138794667	-2.26820708	-2.373428388	0	0	0	0	1	0	0.112958253	0.205951593	0.086533537	0.19999843	0.026115738	0.041779497	0.10069004	0.129572619	0.003573184	0.009076708	Uncharacterized protein	GCW_01100	integral component of membrane [GO:0016021]
A0A0F6CK81	2.14E+10	2.30E+10	1.99E+10	1.74E+10	1.96E+10	1.85E+10	2.37E+10	2.64E+10	3.57E+10	7304100000	8671600000	9196100000	5783100000	6390700000	6033900000	7167300000	5928500000	6402200000	tr|A0A0F6CK81|A0A0F6CK81_MYCGL Transcription elongation factor GreA OS=Mycoplasma gallisepticum S6 OX=1006581 GN=greA PE=3 SV=1	0.368482238	-0.098777455	-2.138155851	-1.352785965	-1.607939079	0	0	0	0	0	0	0.05741527	0.126361568	0.365093751	0.508589848	0.024983366	0.040644581	0.000618186	0.00450972	0.001406506	0.005227481	Transcription elongation factor GreA (Transcript cleavage factor GreA)	greA GCW_01105	DNA binding [GO:0003677]; RNA polymerase binding [GO:0070063]; translation elongation factor activity [GO:0003746]; regulation of DNA-templated transcription, elongation [GO:0032784]	DNA binding [GO:0003677]; RNA polymerase binding [GO:0070063]; translation elongation factor activity [GO:0003746]
A0A0F6CK83	14332000	2209900	8401400	7970200	0	13473000	14953000	6111300	11919000	449910000	411040000	498750000	257800000	344240000	335900000	128980000	368410000	228150000	tr|A0A0F6CK83|A0A0F6CK83_MYCGL DNA-binding ferritin-like protein OS=Mycoplasma gallisepticum S6 OX=1006581 GN=dps PE=3 SV=1	0.906161315	0.370440482	4.459247501	5.768492218	4.865941013	0	1	0	0	0	0	0.079225443	0.157749775	0.422467427	0.558107621	0.079628509	0.106993325	0.002790974	0.009591105	0.00710805	0.014152063	DNA-binding ferritin-like protein	dps GCW_01140	DNA binding [GO:0003677]; ferric iron binding [GO:0008199]	DNA binding [GO:0003677]; ferric iron binding [GO:0008199]
A0A0F6CK84	726170000	796010000	765530000	1043900000	999500000	948650000	480070000	499920000	528960000	377640000	409310000	374780000	570910000	533070000	576090000	484540000	491070000	566390000	tr|A0A0F6CK84|A0A0F6CK84_MYCGL VlhA.3.03 variable lipoprotein family protein OS=Mycoplasma gallisepticum S6 OX=1006581 GN=GCW_01145 PE=4 SV=2	-0.408527957	0.123718579	0.031257763	-0.977629373	-0.83261294	0	0	0	0	0	0	0.026530519	0.081267307	0.217443308	0.349297229	0.736051486	0.771438576	0.000417627	0.003506489	0.000865917	0.004011835	VlhA.3.03 variable lipoprotein family protein	GCW_01145
A0A0F6CK86	81056000	104630000	118250000	79297000	74248000	52908000	66887000	56969000	71628000	142180000	1.30E+08	114330000	181050000	176860000	198940000	464650000	435360000	487620000	tr|A0A0F6CK86|A0A0F6CK86_MYCGL VlhA.1.01 variable lipoprotein family protein OS=Mycoplasma gallisepticum S6 OX=1006581 GN=GCW_01155 PE=4 SV=1	-1.844045291	-1.317262274	2.827500501	0.346738174	1.431475375	0	0	0	0	0	0	0.000266039	0.008361763	0.000727524	0.02535141	0.000688475	0.004690236	0.117503742	0.149763312	0.000445122	0.002490427	VlhA.1.01 variable lipoprotein family protein	GCW_01155
A0A0F6CK88	144260000	106480000	124250000	91799000	95947000	63186000	109690000	119020000	125130000	44847000	22520000	30334000	24147000	16754000	22714000	37683000	27804000	43959000	tr|A0A0F6CK88|A0A0F6CK88_MYCGL VlhA.3.08 variable lipoprotein family protein OS=Mycoplasma gallisepticum S6 OX=1006581 GN=GCW_01170 PE=4 SV=1	-0.163773994	-0.78278034	-1.692877919	-1.940406889	-1.979857573	0	0	0	0	0	0	0.654832393	0.738532774	0.064267236	0.166932725	0.000236282	0.002395793	0.003990405	0.01160608	0.021949196	0.033803291	VlhA.3.08 variable lipoprotein family protein	GCW_01170
A0A0F6CK90	0	11689000	0	0	24803000	14086000	17209000	18073000	7161300	6025100	0	0	13258000	13802000	7209200	13844000	15655000	25559000	tr|A0A0F6CK90|A0A0F6CK90_MYCGL VlhA.1.01 variable lipoprotein family protein OS=Mycoplasma gallisepticum S6 OX=1006581 GN=GCW_01195 PE=4 SV=1	-1.606932612	-0.684039691	0.375415373	-0.95609442	-0.767412125	2	1	0	2	0	0	0.027383313	0.08214994	0.192316385	0.327130308	0.45208458	0.502828767	0.695821729	0.728566281	0.853543108	0.861338022	VlhA.1.01 variable lipoprotein family protein	GCW_01195
A0A0F6CK91	2.67E+09	1693300000	1798400000	2358500000	1986200000	2010800000	3122300000	4259300000	4323400000	834290000	703090000	716750000	542300000	834730000	831710000	1195700000	1464300000	1358200000	tr|A0A0F6CK91|A0A0F6CK91_MYCGL Deoxyuridine 5-triphosphate nucleotidohydrolase OS=Mycoplasma gallisepticum S6 OX=1006581 GN=dut PE=3 SV=1	-0.833978653	-0.863325771	-1.542503655	-1.451693974	-1.524782026	0	0	0	0	0	0	0.006585197	0.036138277	0.009361947	0.053917915	0.019132916	0.032208306	0.050133537	0.071276115	0.001052394	0.00436857	dUTP diphosphatase (EC 3.6.1.23)	dut GCW_01210	dUTP diphosphatase activity [GO:0004170]; magnesium ion binding [GO:0000287]; dUMP biosynthetic process [GO:0006226]; dUTP catabolic process [GO:0046081]	dUTP diphosphatase activity [GO:0004170]; magnesium ion binding [GO:0000287]
A0A0F6CK92	6406700	0	0	5491100	9910500	0	0	3306100	0	0	0	0	0	0	0	0	0	0	tr|A0A0F6CK92|A0A0F6CK92_MYCGL Protease OS=Mycoplasma gallisepticum S6 OX=1006581 GN=GCW_01215 PE=4 SV=1	NA	NA	-100	-100	-100	2	1	2	3	3	3	NA	NA	NA	NA	NA	NA	NA	NA	NA	NA	Protease	GCW_01215	peptidase activity [GO:0008233]; tRNA threonylcarbamoyladenosine modification [GO:0002949]	peptidase activity [GO:0008233]
A0A0F6CK94	4358300	4856800	30520000	393110000	306710000	285580000	103760000	105610000	96052000	2903400	2314800	3214900	0	0	0	0	4836600	5078600	tr|A0A0F6CK94|A0A0F6CK94_MYCGL Lipoprotein signal peptidase OS=Mycoplasma gallisepticum S6 OX=1006581 GN=lspA PE=3 SV=1	-0.818541312	-100	-4.360055801	-2.236279008	-100	0	0	0	0	3	1	0.794628405	0.859573996	NA	NA	5.91E-05	0.001355093	0.350540946	0.394913218	NA	NA	Lipoprotein signal peptidase (EC 3.4.23.36) (Prolipoprotein signal peptidase) (Signal peptidase II) (SPase II)	lspA GCW_01225	integral component of membrane [GO:0016021]; plasma membrane [GO:0005886]; aspartic-type endopeptidase activity [GO:0004190]	aspartic-type endopeptidase activity [GO:0004190]
A0A0F6CK95	212630000	170060000	155580000	290580000	286830000	308490000	357870000	405420000	344680000	1896100000	1845700000	1893300000	1328600000	1345900000	1239500000	912820000	1037100000	1067500000	tr|A0A0F6CK95|A0A0F6CK95_MYCGL Glutamine amidotransferase OS=Mycoplasma gallisepticum S6 OX=1006581 GN=GCW_01230 PE=4 SV=1	0.901125691	0.375328234	1.445396703	3.388039287	2.143427994	0	0	0	0	0	0	0.001194694	0.017616023	0.008934567	0.053254723	0.002163425	0.007668726	2.32E-07	5.70E-05	0.000708831	0.003442894	Glutamine amidotransferase	GCW_01230	transferase activity [GO:0016740]; glutamine metabolic process [GO:0006541]	transferase activity [GO:0016740]
A0A0F6CK96	42965000	70069000	84901000	95679000	31167000	28293000	113840000	37244000	37654000	3748900	0	6469700	6056500	5737700	7654500	10308000	13155000	8570900	tr|A0A0F6CK96|A0A0F6CK96_MYCGL Esterase OS=Mycoplasma gallisepticum S6 OX=1006581 GN=GCW_01235 PE=4 SV=1	-1.063439397	-0.719925726	-2.558713564	-3.690794781	-2.995815777	0	0	0	1	0	0	0.039424655	0.101377684	0.07078891	0.175231564	0.17636161	0.215993433	0.033862812	0.052209191	0.175997581	0.203109479	Esterase	GCW_01235	carboxylic ester hydrolase activity [GO:0052689]	carboxylic ester hydrolase activity [GO:0052689]
A0A0F6CK97	1156200000	1249500000	1358900000	1224700000	1252200000	1150600000	1196500000	1229700000	1137700000	1.89E+10	1.97E+10	1.95E+10	2.14E+10	2.25E+10	2.24E+10	2.40E+10	2.50E+10	2.55E+10	tr|A0A0F6CK97|A0A0F6CK97_MYCGL DNA-directed RNA polymerase subunit beta OS=Mycoplasma gallisepticum S6 OX=1006581 GN=rpoB PE=3 SV=1	-0.362379497	-0.17098402	4.387898255	3.946479032	4.191395477	0	0	0	0	0	0	0.001428663	0.017616023	0.008865128	0.053254723	0.000325286	0.002684284	7.10E-05	0.001374023	0.000283122	0.001925227	DNA-directed RNA polymerase subunit beta (RNAP subunit beta) (EC 2.7.7.6) (RNA polymerase subunit beta) (Transcriptase subunit beta)	rpoB GCW_01240	DNA binding [GO:0003677]; DNA-directed 5'-3' RNA polymerase activity [GO:0003899]; ribonucleoside binding [GO:0032549]; transcription, DNA-templated [GO:0006351]	DNA binding [GO:0003677]; DNA-directed 5'-3' RNA polymerase activity [GO:0003899]; ribonucleoside binding [GO:0032549]
A0A0F6CK98	1.62E+09	1772200000	1860200000	1528800000	1566200000	1717100000	1881500000	1821800000	1807800000	1.27E+10	1.36E+10	1.26E+10	1.39E+10	1.40E+10	1.45E+10	1.61E+10	1.67E+10	1.67E+10	tr|A0A0F6CK98|A0A0F6CK98_MYCGL DNA-directed RNA polymerase subunit beta OS=Mycoplasma gallisepticum S6 OX=1006581 GN=rpoC PE=3 SV=1	-0.348773193	-0.22685883	3.168501963	2.890191398	3.137316814	0	0	0	0	0	0	0.001402065	0.017616023	0.000931078	0.029044317	0.00014538	0.001920737	0.000430966	0.00355148	7.79E-05	0.00118806	DNA-directed RNA polymerase subunit beta' (RNAP subunit beta') (EC 2.7.7.6) (RNA polymerase subunit beta') (Transcriptase subunit beta')	rpoC GCW_01245	DNA binding [GO:0003677]; DNA-directed 5'-3' RNA polymerase activity [GO:0003899]; magnesium ion binding [GO:0000287]; zinc ion binding [GO:0008270]; transcription, DNA-templated [GO:0006351]	DNA binding [GO:0003677]; DNA-directed 5'-3' RNA polymerase activity [GO:0003899]; magnesium ion binding [GO:0000287]; zinc ion binding [GO:0008270]
A0A0F6CK99	0	0	0	0	0	0	0	0	0	12067000	14123000	12535000	12644000	13528000	10795000	8905000	7153800	8447500	tr|A0A0F6CK99|A0A0F6CK99_MYCGL Uncharacterized protein OS=Mycoplasma gallisepticum S6 OX=1006581 GN=GCW_01250 PE=4 SV=1	0.660112559	0.593085288	100	100	100	3	3	3	0	0	0	0.004721409	0.030791796	0.017198762	0.070189543	NA	NA	NA	NA	NA	NA	Uncharacterized protein	GCW_01250
A0A0F6CKA1	305440000	268430000	246250000	283140000	266290000	338490000	385570000	398660000	426400000	1026900000	1064400000	1190700000	1371400000	1184200000	1208100000	1051900000	1066400000	876700000	tr|A0A0F6CKA1|A0A0F6CKA1_MYCGL Uncharacterized protein OS=Mycoplasma gallisepticum S6 OX=1006581 GN=GCW_01260 PE=4 SV=1	0.132019236	0.329595634	1.306797996	2.000668313	2.083650034	0	0	0	0	0	0	0.292800195	0.422307973	0.039046223	0.120326115	0.00837123	0.017891453	0.001535745	0.006947209	0.001445059	0.005235379	Uncharacterized protein	GCW_01260	integral component of membrane [GO:0016021]
A0A0F6CKA2	350270000	359600000	392090000	177600000	1.99E+08	199240000	360110000	382100000	394060000	1517200000	1539500000	1293700000	927170000	814540000	950060000	817110000	857130000	874820000	tr|A0A0F6CKA2|A0A0F6CKA2_MYCGL High affinity transport system protein OS=Mycoplasma gallisepticum S6 OX=1006581 GN=hatA PE=4 SV=1	0.771182724	0.078589811	1.165659644	1.9810762	2.224815231	0	0	0	0	0	0	0.013482516	0.054404769	0.379322112	0.517630179	9.94E-05	0.001658967	0.004363074	0.01196575	0.002807835	0.008122866	High affinity transport system protein	hatA GCW_01270
A0A0F6CKA4	7117300	8192500	0	11889000	12154000	5540000	10921000	10480000	6475600	0	0	0	0	0	0	0	0	0	tr|A0A0F6CKA4|A0A0F6CKA4_MYCGL Proline--tRNA ligase OS=Mycoplasma gallisepticum S6 OX=1006581 GN=proS PE=3 SV=1	NA	NA	-100	-100	-100	1	0	0	3	3	3	NA	NA	NA	NA	NA	NA	NA	NA	NA	NA	Proline--tRNA ligase (EC 6.1.1.15) (Prolyl-tRNA synthetase) (ProRS)	proS GCW_01285	cytoplasm [GO:0005737]; ATP binding [GO:0005524]; proline-tRNA ligase activity [GO:0004827]; prolyl-tRNA aminoacylation [GO:0006433]	ATP binding [GO:0005524]; proline-tRNA ligase activity [GO:0004827]
A0A0F6CKA8	382010000	394330000	1237600000	428010000	344150000	362790000	330800000	1389200000	627070000	1212800	0	1712600	900920	1583400	621440	494040	1222800	908870	tr|A0A0F6CKA8|A0A0F6CKA8_MYCGL Acyl carrier protein OS=Mycoplasma gallisepticum S6 OX=1006581 GN=acpP PE=4 SV=1	0.740888819	0.242238764	-9.80393757	-8.842208584	-8.513466677	0	0	0	1	0	0	0.86889589	0.905099885	0.677590785	0.783032209	0.131404071	0.16654702	0.141521609	0.174801353	0.004505775	0.010707272	Acyl carrier protein	acpP GCW_01305
A0A0F6CKA9	1.06E+10	1.02E+10	1.05E+10	2.47E+10	2.62E+10	2.61E+10	3.46E+10	3.76E+10	4.34E+10	932420000	779910000	875350000	2684500000	2474400000	2283700000	1762600000	2.21E+09	1725600000	tr|A0A0F6CKA9|A0A0F6CKA9_MYCGL Elongation factor Tu OS=Mycoplasma gallisepticum S6 OX=1006581 GN=tuf PE=3 SV=1	-1.139606392	0.384541088	-4.341045408	-3.595186497	-3.371448171	0	0	0	0	0	0	0.016209892	0.063054173	0.045231228	0.132191911	0.004794425	0.012517182	7.02E-06	0.000240222	0.000213918	0.001838043	Elongation factor Tu (EF-Tu)	tuf GCW_01315	cytoplasm [GO:0005737]; GTP binding [GO:0005525]; GTPase activity [GO:0003924]; translation elongation factor activity [GO:0003746]	GTPase activity [GO:0003924]; GTP binding [GO:0005525]; translation elongation factor activity [GO:0003746]
A0A0F6CKB0	32751000	12340000	0	20814000	23223000	38573000	0	0	0	6704600	27701000	10465000	20334000	18065000	15820000	16090000	18365000	26378000	tr|A0A0F6CKB0|A0A0F6CKB0_MYCGL Phenylalanine--tRNA ligase beta subunit OS=Mycoplasma gallisepticum S6 OX=1006581 GN=GCW_01325 PE=3 SV=1	-0.439083677	-0.166055648	100	-0.592031531	-0.607517927	1	0	3	0	0	0	0.514230022	0.623729138	0.565984928	0.681891416	NA	NA	0.995261611	0.995261611	0.227067994	0.255379271	tRNA-binding protein	GCW_01325	tRNA binding [GO:0000049]	tRNA binding [GO:0000049]
A0A0F6CKB3	6931500000	8459800000	5553400000	2.42E+10	2.39E+10	2.25E+10	9.19E+09	8665100000	1.14E+10	320010000	189950000	225390000	93974000	111880000	119790000	168210000	368140000	312290000	tr|A0A0F6CKB3|A0A0F6CKB3_MYCGL Uncharacterized protein OS=Mycoplasma gallisepticum S6 OX=1006581 GN=GCW_01355 PE=4 SV=1	-0.206721596	-1.381857035	-5.108081894	-4.832010326	-7.760085678	0	0	0	0	0	0	0.627709751	0.718751623	0.097261948	0.209807916	0.007606822	0.016835404	0.015017387	0.028209579	0.000494309	0.002731055	Uncharacterized protein	GCW_01355
A0A0F6CKB5	10510000	10384000	10851000	9150800	9407800	9628400	14162000	16751000	34824000	0	0	0	0	0	0	0	0	0	tr|A0A0F6CKB5|A0A0F6CKB5_MYCGL 5-3 exonuclease OS=Mycoplasma gallisepticum S6 OX=1006581 GN=exo PE=4 SV=1	NA	NA	-100	-100	-100	0	0	0	3	3	3	NA	NA	NA	NA	NA	NA	NA	NA	NA	NA	5'-3' exonuclease	exo GCW_01365	5'-flap endonuclease activity [GO:0017108]; DNA binding [GO:0003677]; exonuclease activity [GO:0004527]; DNA replication, Okazaki fragment processing [GO:0033567]	5'-flap endonuclease activity [GO:0017108]; DNA binding [GO:0003677]; exonuclease activity [GO:0004527]
A0A0F6CKB6	29841000	46278000	58463000	29959000	0	33065000	33287000	33194000	32997000	64342000	59180000	61821000	23246000	19692000	32333000	18057000	21869000	23302000	tr|A0A0F6CKB6|A0A0F6CKB6_MYCGL Formamidopyrimidine-DNA glycosylase OS=Mycoplasma gallisepticum S6 OX=1006581 GN=mutM PE=3 SV=1	1.551562138	0.251530553	-0.653813917	0.461712163	-0.328769685	0	1	0	0	0	0	4.76E-05	0.003572752	0.40531472	0.540022259	0.016140281	0.028184818	0.17460996	0.208874818	0.743931722	0.761152364	5-hydroxymethyluracil DNA glycosylase	mutM GCW_01370	class I DNA-(apurinic or apyrimidinic site) endonuclease activity [GO:0140078]; damaged DNA binding [GO:0003684]; oxidized purine nucleobase lesion DNA N-glycosylase activity [GO:0008534]; zinc ion binding [GO:0008270]; base-excision repair [GO:0006284]	class I DNA-(apurinic or apyrimidinic site) endonuclease activity [GO:0140078]; damaged DNA binding [GO:0003684]; oxidized purine nucleobase lesion DNA N-glycosylase activity [GO:0008534]; zinc ion binding [GO:0008270]
A0A0F6CKB8	0	0	0	0	0	0	0	0	0	5146700	0	0	0	0	0	0	0	0	tr|A0A0F6CKB8|A0A0F6CKB8_MYCGL Replication initiation/membrane attachmentprotein DnaB OS=Mycoplasma gallisepticum S6 OX=1006581 GN=dnaB PE=4 SV=1	100	NA	NA	100	NA	3	3	3	2	3	3	NA	NA	NA	NA	NA	NA	NA	NA	NA	NA	Replication initiation/membrane attachmentprotein DnaB	dnaB GCW_01380
A0A0F6CKB9	36259000	13240000	40949000	59054000	17212000	23472000	80039000	46907000	13491000	189310000	165630000	173580000	118030000	118440000	115250000	140660000	91245000	135160000	tr|A0A0F6CKB9|A0A0F6CKB9_MYCGL Uncharacterized protein OS=Mycoplasma gallisepticum S6 OX=1006581 GN=GCW_01385 PE=4 SV=1	0.525922508	-0.061608185	1.386112476	2.546797559	1.818212195	0	0	0	0	0	0	0.057564714	0.126361568	0.774847051	0.856111498	0.040105646	0.059679392	0.000240843	0.002580979	0.022686222	0.03445811	Uncharacterized protein	GCW_01385
A0A0F6CKC1	251340000	268650000	248130000	411580000	428140000	394870000	405700000	333490000	363940000	3938700000	4310600000	4308100000	3709700000	3775700000	3.75E+09	3970900000	4.14E+09	4253600000	tr|A0A0F6CKC1|A0A0F6CKC1_MYCGL Asparagine--tRNA ligase OS=Mycoplasma gallisepticum S6 OX=1006581 GN=asnC PE=3 SV=1	0.022800683	-0.137942451	3.486062381	4.031062262	3.185690737	0	0	0	0	0	0	0.684165174	0.760183527	0.038519815	0.120326115	0.000227304	0.002395793	0.000960538	0.00547999	7.26E-07	5.44E-05	Asparagine--tRNA ligase (EC 6.1.1.22) (Asparaginyl-tRNA synthetase) (AsnRS)	asnC asnS GCW_01395	cytoplasm [GO:0005737]; asparagine-tRNA ligase activity [GO:0004816]; ATP binding [GO:0005524]; nucleic acid binding [GO:0003676]; asparaginyl-tRNA aminoacylation [GO:0006421]	asparagine-tRNA ligase activity [GO:0004816]; ATP binding [GO:0005524]; nucleic acid binding [GO:0003676]
A0A0F6CKC3	0	0	0	0	0	0	0	0	0	71551000	84588000	72621000	90634000	116910000	104610000	61750000	56708000	55857000	tr|A0A0F6CKC3|A0A0F6CKC3_MYCGL Uncharacterized protein OS=Mycoplasma gallisepticum S6 OX=1006581 GN=GCW_01405 PE=4 SV=1	0.39213809	0.840561233	100	100	100	3	3	3	0	0	0	0.033447825	0.091221342	0.02126013	0.079593709	NA	NA	NA	NA	NA	NA	Uncharacterized protein	GCW_01405
A0A0F6CKC5	1833500000	1594700000	1619900000	1471300000	1552300000	1198200000	1152300000	1216400000	1147500000	2536300000	3117100000	2616300000	3113300000	3222600000	3181700000	4251200000	4634300000	4820300000	tr|A0A0F6CKC5|A0A0F6CKC5_MYCGL Uncharacterized protein OS=Mycoplasma gallisepticum S6 OX=1006581 GN=GCW_01415 PE=4 SV=1	-0.728879641	-0.526116812	1.962697502	0.712094504	1.172739588	0	0	0	0	0	0	0.001890485	0.018537734	0.011833128	0.058149464	0.002092611	0.007603154	0.01622187	0.030078051	0.00193093	0.006465691	Uncharacterized protein	GCW_01415
A0A0F6CKC6	63816000	71050000	55688000	55530000	58846000	39944000	71623000	84852000	83473000	3409600	0	0	0	1995600	2640200	3067000	4011600	0	tr|A0A0F6CKC6|A0A0F6CKC6_MYCGL IgG-blocking protein M OS=Mycoplasma gallisepticum S6 OX=1006581 GN=GCW_01420 PE=4 SV=1	-0.053861555	-0.610645727	-4.498151424	-4.219491084	-4.472000411	0	0	0	2	1	1	0.502474079	0.612773267	0.60844095	0.725325659	0.001535445	0.006917765	0.003232136	0.010347486	0.012177667	0.021530116	IgG-blocking protein M	GCW_01420
A0A0F6CKC7	32837000	26739000	27770000	39727000	39694000	18298000	47141000	0	39969000	91758000	75156000	97611000	55419000	51902000	76291000	109160000	86153000	89096000	tr|A0A0F6CKC7|A0A0F6CKC7_MYCGL Sugar ABC transporter ATP-binding protein OS=Mycoplasma gallisepticum S6 OX=1006581 GN=GCW_01430 PE=4 SV=1	-0.104563043	-0.63130677	1.122094367	1.598590535	0.909949344	0	0	1	0	0	0	0.53897865	0.64173675	0.032999484	0.1099174	0.029072935	0.04576101	0.008689488	0.018955012	0.051933134	0.068725884	Sugar ABC transporter ATP-binding protein	GCW_01430	ATP binding [GO:0005524]; ATPase activity [GO:0016887]	ATPase activity [GO:0016887]; ATP binding [GO:0005524]
A0A0F6CKC9	0	0	0	0	0	0	0	0	0	14394000	0	8510800	7143500	3372500	3329400	2815200	3131500	6002900	tr|A0A0F6CKC9|A0A0F6CKC9_MYCGL Sugar ABC transporter permease OS=Mycoplasma gallisepticum S6 OX=1006581 GN=GCW_01440 PE=3 SV=1	1.52365014	0.212444408	100	100	100	3	3	3	1	0	0	0.476908205	0.594483912	0.717347168	0.813922011	NA	NA	NA	NA	NA	NA	Sugar ABC transporter permease	GCW_01440	integral component of membrane [GO:0016021]; plasma membrane [GO:0005886]; transmembrane transport [GO:0055085]
A0A0F6CKD0	290070000	285270000	216140000	418760000	363380000	420320000	387480000	473040000	386080000	572240000	498960000	501250000	901630000	777280000	795460000	539170000	519620000	643790000	tr|A0A0F6CKD0|A0A0F6CKD0_MYCGL Uncharacterized protein OS=Mycoplasma gallisepticum S6 OX=1006581 GN=GCW_01450 PE=4 SV=1	-0.114708445	0.539338658	0.449723971	0.990389343	1.041072344	0	0	0	0	0	0	0.403391671	0.530778515	0.009273423	0.053917915	0.038078581	0.057646741	0.001546263	0.006947209	0.002622553	0.00783222	Uncharacterized protein	GCW_01450
A0A0F6CKD5	41409000	31876000	48225000	31750000	41039000	34197000	60216000	53527000	0	33690000	16525000	30131000	33509000	43207000	29893000	20602000	38853000	43620000	tr|A0A0F6CKD5|A0A0F6CKD5_MYCGL M42 glutamyl-aminopeptidase family protein OS=Mycoplasma gallisepticum S6 OX=1006581 GN=GCW_01520 PE=4 SV=1	-0.359396355	0.048634775	-0.727045801	-0.596776943	-0.005092784	0	0	1	0	0	0	0.439095641	0.55975365	0.892650295	0.940396706	0.874019608	0.885100746	0.124533349	0.157435626	0.980709423	0.980709423	M42 glutamyl-aminopeptidase family protein	GCW_01520	aminopeptidase activity [GO:0004177]; metal ion binding [GO:0046872]	aminopeptidase activity [GO:0004177]; metal ion binding [GO:0046872]
A0A0F6CKD8	8732400000	6842400000	7651200000	4732200000	5.17E+09	4863500000	8917400000	9580800000	1.04E+10	115720000	98031000	112880000	54615000	36713000	40129000	130140000	148580000	102190000	tr|A0A0F6CKD8|A0A0F6CKD8_MYCGL Flavodoxin OS=Mycoplasma gallisepticum S6 OX=1006581 GN=GCW_01535 PE=4 SV=1	-0.221788442	-1.534859197	-6.245735081	-6.151935182	-6.811124099	0	0	0	0	0	0	0.312759212	0.445384954	0.014877432	0.065866429	0.002029684	0.0075677	0.005101471	0.013275757	0.000679206	0.003411464	Flavodoxin	GCW_01535	oxidoreductase activity [GO:0016491]	oxidoreductase activity [GO:0016491]
A0A0F6CKD9	1573500000	1933500000	1624300000	717410000	675860000	997200000	2529500000	2053200000	2295700000	1091800000	1269100000	1331300000	1551100000	1161500000	1677700000	797590000	1318400000	1039600000	tr|A0A0F6CKD9|A0A0F6CKD9_MYCGL Uncharacterized protein OS=Mycoplasma gallisepticum S6 OX=1006581 GN=GCW_01540 PE=4 SV=1	0.226570933	0.476409755	-1.124163245	-0.474843671	0.877025226	0	0	0	0	0	0	0.365237275	0.50571315	0.129840138	0.24623378	0.003777909	0.011006532	0.030077244	0.048145229	0.029458685	0.041867327	Uncharacterized protein	GCW_01540
A0A0F6CKE0	379580000	254970000	315030000	132930000	109280000	172740000	3.88E+08	252910000	282750000	4968200000	4507300000	4447600000	5449400000	4189500000	5106800000	3766900000	3691900000	3959600000	tr|A0A0F6CKE0|A0A0F6CKE0_MYCGL Uncharacterized protein OS=Mycoplasma gallisepticum S6 OX=1006581 GN=GCW_01545 PE=4 SV=1	0.286119958	0.368933803	3.627854805	3.874047106	5.151212993	0	0	0	0	0	0	0.021326037	0.076164418	0.092430862	0.206480695	3.83E-05	0.001279087	0.000926793	0.005426616	0.00604454	0.013303302	Uncharacterized protein	GCW_01545
A0A0F6CKE1	0	0	0	0	0	0	0	0	0	6568400	5885900	4756900	3192400	3991200	3251900	2525600	3171500	2485600	tr|A0A0F6CKE1|A0A0F6CKE1_MYCGL Uncharacterized protein OS=Mycoplasma gallisepticum S6 OX=1006581 GN=GCW_01550 PE=4 SV=1	1.072698824	0.350850862	100	100	100	3	3	3	0	0	0	0.017632433	0.06724233	0.092984684	0.206480695	NA	NA	NA	NA	NA	NA	Uncharacterized protein	GCW_01550	catalytic activity [GO:0003824]	catalytic activity [GO:0003824]
A0A0F6CKE2	240480000	180110000	169590000	186540000	219840000	181540000	130670000	227010000	180800000	1743400000	2134700000	1955700000	3288600000	3707100000	3068100000	2833800000	3350200000	3021600000	tr|A0A0F6CKE2|A0A0F6CKE2_MYCGL HAD family hydrolase OS=Mycoplasma gallisepticum S6 OX=1006581 GN=GCW_01555 PE=4 SV=1	-0.658075829	0.128591495	4.095547089	3.305208991	4.09741149	0	0	0	0	0	0	0.005046403	0.031107962	0.302970263	0.442727513	0.002065496	0.0075677	0.003160311	0.010193262	0.003392085	0.009076708	HAD family hydrolase	GCW_01555	hydrolase activity [GO:0016787]	hydrolase activity [GO:0016787]
A0A0F6CKE5	6231500000	5635700000	7055300000	5.68E+09	6.91E+09	5998100000	1.47E+10	1.25E+10	1.48E+10	1.84E+10	1.74E+10	1.92E+10	1.59E+10	1.86E+10	1.53E+10	2.02E+10	2.05E+10	1.82E+10	tr|A0A0F6CKE5|A0A0F6CKE5_MYCGL Inorganic pyrophosphatase OS=Mycoplasma gallisepticum S6 OX=1006581 GN=ppa PE=3 SV=1	-0.095097585	-0.237916359	0.485122705	1.541032908	1.424248019	0	0	0	0	0	0	0.240532113	0.361198293	0.081495888	0.192980127	0.005474615	0.013375463	9.05E-05	0.001565365	0.00470103	0.010993943	Inorganic pyrophosphatase (EC 3.6.1.1) (Pyrophosphate phospho-hydrolase) (PPase)	ppa GCW_01575	cytoplasm [GO:0005737]; inorganic diphosphatase activity [GO:0004427]; magnesium ion binding [GO:0000287]; phosphate-containing compound metabolic process [GO:0006796]	inorganic diphosphatase activity [GO:0004427]; magnesium ion binding [GO:0000287]
A0A0F6CKE7	55436000	73780000	23996000	74840000	114760000	99220000	165410000	185270000	141330000	552640000	691550000	591220000	633440000	572170000	654480000	799580000	867330000	902940000	tr|A0A0F6CKE7|A0A0F6CKE7_MYCGL ABC transporter ATP-binding protein OS=Mycoplasma gallisepticum S6 OX=1006581 GN=sufC PE=4 SV=1	-0.48558178	-0.466311726	2.38492461	3.58250117	2.687129874	0	0	0	0	0	0	0.010932976	0.048669374	0.004279685	0.03524904	0.000467942	0.003400379	0.002489909	0.009233413	0.000426095	0.002490427	ABC transporter ATP-binding protein	sufC GCW_01585	ATP binding [GO:0005524]	ATP binding [GO:0005524]
A0A0F6CKE8	60826000	100550000	83592000	85223000	112890000	107270000	82543000	57540000	59357000	394450000	375190000	414090000	194270000	196170000	194530000	255900000	368130000	287510000	tr|A0A0F6CKE8|A0A0F6CKE8_MYCGL ABC transporter ATP-binding protein OS=Mycoplasma gallisepticum S6 OX=1006581 GN=sufB PE=4 SV=1	0.37696218	-0.639943327	2.192351178	2.272674842	0.937742886	0	0	0	0	0	0	0.100997862	0.190163339	0.082644911	0.192980127	0.01512192	0.027244451	4.13E-05	0.000918696	0.007868387	0.015187019	ABC transporter ATP-binding protein	sufB GCW_01590	ATP binding [GO:0005524]; iron-sulfur cluster assembly [GO:0016226]	ATP binding [GO:0005524]
A0A0F6CKF1	120170000	120220000	140130000	141130000	138710000	157280000	153090000	173230000	136560000	489950000	493530000	503120000	284140000	260200000	261900000	369880000	426280000	421190000	tr|A0A0F6CKF1|A0A0F6CKF1_MYCGL Fe-S cluster assembly protein SufB OS=Mycoplasma gallisepticum S6 OX=1006581 GN=sufB PE=4 SV=1	0.288272497	-0.59446275	1.395033883	1.965972325	0.883179973	0	0	0	0	0	0	0.033025165	0.091173767	0.008295804	0.05176508	0.000850041	0.005076957	9.79E-06	0.000311081	0.000332984	0.002102556	Fe-S cluster assembly protein SufB	sufB GCW_01605	iron-sulfur cluster assembly [GO:0016226]
A0A0F6CKF2	240940000	204090000	205340000	184250000	166920000	145590000	398420000	314240000	294200000	107610000	112320000	96001000	72696000	95438000	85289000	121010000	104290000	113300000	tr|A0A0F6CKF2|A0A0F6CKF2_MYCGL Molecular chaperone DnaJ OS=Mycoplasma gallisepticum S6 OX=1006581 GN=dnaJ_4 PE=4 SV=1	-0.099972468	-0.418034508	-1.572209218	-1.041651206	-0.971001544	0	0	0	0	0	0	0.331587446	0.464842214	0.029123994	0.098531189	0.018093651	0.030815749	0.005446438	0.013770823	0.006567823	0.013956623	Molecular chaperone DnaJ	dnaJ_4 GCW_01610	integral component of membrane [GO:0016021]
A0A0F6CKF3	10474000	23659000	23687000	20238000	27408000	32441000	28247000	29652000	24513000	0	0	0	9869500	8569500	9743300	0	0	0	tr|A0A0F6CKF3|A0A0F6CKF3_MYCGL Glycerol-3-phosphate dehydrogenase OS=Mycoplasma gallisepticum S6 OX=1006581 GN=gpsA PE=3 SV=1	NA	100	-100	-100	-1.506778721	0	0	0	3	0	3	NA	NA	NA	NA	NA	NA	NA	NA	0.037836389	0.052261513	Glycerol-3-phosphate dehydrogenase (EC 1.1.1.94)	gpsA GCW_01615	glycerol-3-phosphate dehydrogenase complex [GO:0009331]; glycerol-3-phosphate dehydrogenase [NAD+] activity [GO:0004367]; NAD binding [GO:0051287]; carbohydrate metabolic process [GO:0005975]; glycerol-3-phosphate catabolic process [GO:0046168]; phospholipid biosynthetic process [GO:0008654]	glycerol-3-phosphate dehydrogenase [NAD+] activity [GO:0004367]; NAD binding [GO:0051287]
A0A0F6CKF4	2069100000	2082800000	2024200000	810090000	982130000	922330000	1790800000	1878900000	1893100000	1351500000	1495700000	1328700000	494920000	407090000	399510000	753800000	765340000	683730000	tr|A0A0F6CKF4|A0A0F6CKF4_MYCGL Molecular chaperone DnaJ OS=Mycoplasma gallisepticum S6 OX=1006581 GN=dnaJ_5 PE=4 SV=1	0.922702806	-0.759186877	-1.336426879	-0.564608948	-1.060515576	0	0	0	0	0	0	0.00173075	0.018537734	0.001882162	0.031183374	1.62E-05	0.00099117	0.003028127	0.010131702	0.002883839	0.008223592	Molecular chaperone DnaJ	dnaJ_5 GCW_01620
A0A0F6CKF5	358940000	430090000	483190000	436890000	502730000	493160000	3.98E+08	311610000	371220000	147020000	182370000	156850000	343550000	379170000	393890000	231330000	223910000	207050000	tr|A0A0F6CKF5|A0A0F6CKF5_MYCGL Multidrug ABC transporter ATP-binding protein OS=Mycoplasma gallisepticum S6 OX=1006581 GN=GCW_01625 PE=4 SV=1	-0.445794495	0.753590402	-0.706604644	-1.387607687	-0.359691723	0	0	0	0	0	0	0.013403002	0.054404769	0.003271107	0.032739536	0.024882298	0.040631767	0.012889353	0.025267675	0.01717952	0.028439505	Multidrug ABC transporter ATP-binding protein	GCW_01625	ATP binding [GO:0005524]; ATPase activity [GO:0016887]	ATPase activity [GO:0016887]; ATP binding [GO:0005524]
A0A0F6CKF6	482370000	504280000	541730000	599440000	674850000	631020000	1065600000	966720000	729120000	102210000	80596000	86489000	81061000	74580000	85500000	75364000	94417000	84828000	tr|A0A0F6CKF6|A0A0F6CKF6_MYCGL Multidrug ABC transporter permease OS=Mycoplasma gallisepticum S6 OX=1006581 GN=GCW_01630 PE=4 SV=1	0.080904027	-0.078406451	-3.439065459	-2.504743936	-2.982076877	0	0	0	0	0	0	0.595303728	0.692213637	0.527563495	0.644167825	0.01376932	0.025330901	0.000527038	0.003975119	0.001276117	0.004862446	Multidrug ABC transporter permease	GCW_01630	integral component of membrane [GO:0016021]
A0A0F6CKF7	1598300000	1334100000	1583300000	2141100000	1625700000	1720500000	1017800000	873620000	765640000	44077000	49273000	62542000	87458000	75615000	83868000	97497000	124690000	119530000	tr|A0A0F6CKF7|A0A0F6CKF7_MYCGL Organic hydroperoxide resistance protein OS=Mycoplasma gallisepticum S6 OX=1006581 GN=osmC PE=4 SV=1	-1.132255128	-0.468635633	-2.958956879	-4.856330845	-4.473858158	0	0	0	0	0	0	0.005469994	0.032819967	0.047138321	0.133460373	0.008191072	0.017677028	0.003349376	0.010570727	0.008097103	0.015493158	Organic hydroperoxide resistance protein	osmC GCW_01635	response to oxidative stress [GO:0006979]
A0A0F6CKF8	0	0	14640000	6744900	21232000	9799200	7993900	17419000	5460100	6734900	7429300	8083400	12681000	12636000	0	10721000	10273000	12154000	tr|A0A0F6CKF8|A0A0F6CKF8_MYCGL Signal recognition particle protein OS=Mycoplasma gallisepticum S6 OX=1006581 GN=ffh PE=3 SV=1	-0.575272116	0.196147133	0.102576148	-0.981228343	0.007595194	2	0	0	0	1	0	0.008596073	0.042093712	0.600318703	0.717531325	0.855109047	0.871092394	0.655493635	0.693593973	0.533598301	0.564235524	Signal recognition particle protein (Fifty-four homolog)	ffh GCW_01640	signal recognition particle [GO:0048500]; 7S RNA binding [GO:0008312]; GTP binding [GO:0005525]; GTPase activity [GO:0003924]; SRP-dependent cotranslational protein targeting to membrane [GO:0006614]	7S RNA binding [GO:0008312]; GTPase activity [GO:0003924]; GTP binding [GO:0005525]
A0A0F6CKF9	74606000	25111000	45138000	54058000	9139400	56482000	409920000	7228500	319270000	13964000	12275000	13396000	40873000	2484400	45537000	27322000	31957000	34918000	tr|A0A0F6CKF9|A0A0F6CKF9_MYCGL Tyrosine--tRNA ligase OS=Mycoplasma gallisepticum S6 OX=1006581 GN=tyrS PE=3 SV=1	-1.248906137	-0.083588576	-2.966772851	-1.869762602	-0.429010405	0	0	0	0	0	0	0.011387772	0.049752401	0.909398289	0.951402829	0.221272428	0.264314462	0.134650783	0.168313479	0.644369045	0.671724334	Tyrosine--tRNA ligase (EC 6.1.1.1) (Tyrosyl-tRNA synthetase) (TyrRS)	tyrS GCW_01645	cytoplasm [GO:0005737]; ATP binding [GO:0005524]; RNA binding [GO:0003723]; tyrosine-tRNA ligase activity [GO:0004831]; tyrosyl-tRNA aminoacylation [GO:0006437]	ATP binding [GO:0005524]; RNA binding [GO:0003723]; tyrosine-tRNA ligase activity [GO:0004831]
A0A0F6CKG0	230520000	276010000	333100000	876590000	843390000	827880000	154610000	81007000	163170000	10605000	6048500	23948000	54464000	46669000	6284200	19379000	6676200	8091700	tr|A0A0F6CKG0|A0A0F6CKG0_MYCGL Serine hydroxymethyltransferase OS=Mycoplasma gallisepticum S6 OX=1006581 GN=glyA PE=3 SV=1	0.249778417	1.653398505	-3.545791865	-4.370148782	-4.56798908	0	0	0	0	0	0	0.765672789	0.836293095	0.239381393	0.376526983	0.04030419	0.05977084	0.010302465	0.021323706	2.55E-06	0.000112877	Serine hydroxymethyltransferase (SHMT) (Serine methylase) (EC 2.1.2.1)	glyA GCW_01650	cytoplasm [GO:0005737]; glycine hydroxymethyltransferase activity [GO:0004372]; methyltransferase activity [GO:0008168]; pyridoxal phosphate binding [GO:0030170]; glycine biosynthetic process from serine [GO:0019264]; methylation [GO:0032259]; tetrahydrofolate interconversion [GO:0035999]	glycine hydroxymethyltransferase activity [GO:0004372]; methyltransferase activity [GO:0008168]; pyridoxal phosphate binding [GO:0030170]
A0A0F6CKG2	1654300000	1697700000	1424100000	1000700000	1016500000	998420000	1625700000	2146300000	1538700000	26560000	53375000	54600000	13707000	15439000	13052000	34860000	37989000	41392000	tr|A0A0F6CKG2|A0A0F6CKG2_MYCGL Peptidase C1, IgG cleavage protease OS=Mycoplasma gallisepticum S6 OX=1006581 GN=cysP PE=4 SV=1	0.235901033	-1.436833985	-5.538749616	-5.149779592	-6.159136212	0	0	0	0	0	0	0.53905887	0.64173675	0.002615824	0.031183374	0.011776572	0.022619318	0.002732211	0.009591105	2.52E-05	0.000696429	Peptidase C1, IgG cleavage protease	cysP GCW_01680	integral component of membrane [GO:0016021]; cysteine-type peptidase activity [GO:0008234]	cysteine-type peptidase activity [GO:0008234]
A0A0F6CKG3	349370000	619540000	615050000	618050000	650780000	665890000	469950000	604920000	530710000	153480000	200740000	187220000	127020000	146510000	191180000	194020000	298260000	272140000	tr|A0A0F6CKG3|A0A0F6CKG3_MYCGL 50S ribosomal protein L13 OS=Mycoplasma gallisepticum S6 OX=1006581 GN=rplM PE=3 SV=1	-0.497564051	-0.718034835	-1.070657121	-1.548662525	-2.057722194	0	0	0	0	0	0	0.126254618	0.223277847	0.064973123	0.16723196	0.005703126	0.013737918	0.056942503	0.078938984	5.89E-05	0.000964705	50S ribosomal protein L13	rplM GCW_01685	ribosome [GO:0005840]; structural constituent of ribosome [GO:0003735]; translation [GO:0006412]	structural constituent of ribosome [GO:0003735]
A0A0F6CKG4	821670000	825590000	904700000	931100000	695870000	961610000	1593300000	1722200000	1113700000	441140000	453560000	335960000	327020000	380790000	391270000	908130000	789180000	698150000	tr|A0A0F6CKG4|A0A0F6CKG4_MYCGL 30S ribosomal protein S9 OS=Mycoplasma gallisepticum S6 OX=1006581 GN=rpsI PE=3 SV=1	-0.960870486	-1.124006322	-0.88674342	-1.052173479	-1.235864504	0	0	0	0	0	0	0.009313216	0.044115233	0.01258812	0.058187942	0.055466167	0.078636246	0.001034868	0.005756451	0.022526535	0.034450924	30S ribosomal protein S9	rpsI GCW_01690	ribosome [GO:0005840]; structural constituent of ribosome [GO:0003735]; translation [GO:0006412]	structural constituent of ribosome [GO:0003735]
A0A0F6CKG5	98384000	83885000	74005000	27406000	40256000	27450000	99079000	78234000	11198000	139540000	186520000	174740000	140440000	97576000	101810000	159550000	148420000	144780000	tr|A0A0F6CKG5|A0A0F6CKG5_MYCGL 4-hydroxy-3-methylbut-2-en-1-yl diphosphate synthase (flavodoxin) OS=Mycoplasma gallisepticum S6 OX=1006581 GN=ispG PE=3 SV=1	0.145519921	-0.413918404	1.264065931	0.966547443	1.837096959	0	0	0	0	0	0	0.375925525	0.514489001	0.098381524	0.210220897	0.076070688	0.103002546	0.014732834	0.028017569	0.019252847	0.030832458	4-hydroxy-3-methylbut-2-en-1-yl diphosphate synthase (flavodoxin) (EC 1.17.7.3) (1-hydroxy-2-methyl-2-(E)-butenyl 4-diphosphate synthase)	ispG GCW_01695	4 iron, 4 sulfur cluster binding [GO:0051539]; 4-hydroxy-3-methylbut-2-en-1-yl diphosphate synthase activity [GO:0046429]; iron ion binding [GO:0005506]; isopentenyl diphosphate biosynthetic process, methylerythritol 4-phosphate pathway [GO:0019288]; terpenoid biosynthetic process [GO:0016114]	4-hydroxy-3-methylbut-2-en-1-yl diphosphate synthase activity [GO:0046429]; 4 iron, 4 sulfur cluster binding [GO:0051539]; iron ion binding [GO:0005506]
A0A0F6CKG6	38225000	25166000	28358000	18763000	33757000	23070000	36948000	76104000	75077000	3804700	0	4246700	0	4859100	0	0	5134500	6394500	tr|A0A0F6CKG6|A0A0F6CKG6_MYCGL Uracil phosphoribosyltransferase OS=Mycoplasma gallisepticum S6 OX=1006581 GN=upp PE=3 SV=1	-0.517955812	-0.246506354	-3.443420469	-2.925418363	-2.37447186	0	0	0	1	2	1	0.654099716	0.738532774	0.432292186	0.560595391	0.041979625	0.061419854	0.012182427	0.024201696	0.023362461	0.035004094	Uracil phosphoribosyltransferase (EC 2.4.2.9) (UMP pyrophosphorylase) (UPRTase)	upp GCW_01700	GTP binding [GO:0005525]; magnesium ion binding [GO:0000287]; uracil phosphoribosyltransferase activity [GO:0004845]; nucleoside metabolic process [GO:0009116]; UMP salvage [GO:0044206]; uracil salvage [GO:0006223]	GTP binding [GO:0005525]; magnesium ion binding [GO:0000287]; uracil phosphoribosyltransferase activity [GO:0004845]
A0A0F6CKG7	147960000	133350000	162440000	132170000	163260000	142800000	47321000	29041000	32402000	547480000	594110000	659650000	806570000	8.50E+08	780140000	606390000	528160000	549210000	tr|A0A0F6CKG7|A0A0F6CKG7_MYCGL DUF31 domain-containing protein OS=Mycoplasma gallisepticum S6 OX=1006581 GN=GCW_01705 PE=4 SV=1	0.097303907	0.533248048	3.952413494	2.021171396	2.475174406	0	0	0	0	0	0	0.388847939	0.520714966	0.001368039	0.031183374	0.001202871	0.006243472	0.003289607	0.010456252	0.000146574	0.001583402	DUF31 domain-containing protein	GCW_01705
A0A0F6CKH1	4935300000	4895900000	5231600000	1575500000	1812700000	1774400000	2984200000	3360700000	3563200000	387410000	424090000	397600000	289210000	317640000	286520000	216760000	214080000	239450000	tr|A0A0F6CKH1|A0A0F6CKH1_MYCGL ATP synthase subunit b OS=Mycoplasma gallisepticum S6 OX=1006581 GN=atpF PE=3 SV=1	0.851076254	0.414472398	-3.885751114	-3.638984501	-2.530768108	0	0	0	0	0	0	0.000311036	0.00874789	0.004986816	0.036874282	0.002967391	0.009375235	0.000465604	0.003746996	0.002287954	0.007121659	ATP synthase subunit b (ATP synthase F(0) sector subunit b) (ATPase subunit I) (F-type ATPase subunit b) (F-ATPase subunit b)	atpF GCW_01725	integral component of membrane [GO:0016021]; plasma membrane [GO:0005886]; proton-transporting ATP synthase complex, coupling factor F(o) [GO:0045263]; proton-transporting ATP synthase activity, rotational mechanism [GO:0046933]	proton-transporting ATP synthase activity, rotational mechanism [GO:0046933]
A0A0F6CKH2	29992000	16845000	8127000	12382000	12320000	11092000	10998000	10536000	11872000	12139000	13071000	12292000	10527000	9034700	7167400	10146000	10826000	11094000	tr|A0A0F6CKH2|A0A0F6CKH2_MYCGL ATP synthase subunit delta OS=Mycoplasma gallisepticum S6 OX=1006581 GN=atpH PE=3 SV=1	0.225923138	-0.262633138	-0.059062847	-0.551519463	-0.421306514	0	0	0	0	0	0	0.010920137	0.048669374	0.202483813	0.332337563	0.412081243	0.464256904	0.456444864	0.504014801	0.072773597	0.091640826	ATP synthase subunit delta (ATP synthase F(1) sector subunit delta) (F-type ATPase subunit delta) (F-ATPase subunit delta)	atpH GCW_01730	plasma membrane [GO:0005886]; proton-transporting ATP synthase complex, catalytic core F(1) [GO:0045261]; proton-transporting ATP synthase activity, rotational mechanism [GO:0046933]	proton-transporting ATP synthase activity, rotational mechanism [GO:0046933]
A0A0F6CKH3	98984000	98316000	114270000	53822000	58280000	52662000	137860000	161810000	188960000	43365000	27208000	34584000	26390000	32430000	26052000	35261000	36839000	37029000	tr|A0A0F6CKH3|A0A0F6CKH3_MYCGL ATP synthase subunit alpha OS=Mycoplasma gallisepticum S6 OX=1006581 GN=atpA PE=3 SV=1	-0.053489646	-0.362673955	-2.162707907	-1.567011439	-0.957040476	0	0	0	0	0	0	0.804126713	0.865686653	0.051423719	0.142042345	0.013246577	0.02483944	0.000635718	0.004562813	0.000691941	0.003436383	ATP synthase subunit alpha (EC 7.1.2.2) (ATP synthase F1 sector subunit alpha) (F-ATPase subunit alpha)	atpA GCW_01735	plasma membrane [GO:0005886]; proton-transporting ATP synthase complex, catalytic core F(1) [GO:0045261]; ATP binding [GO:0005524]; proton-transporting ATP synthase activity, rotational mechanism [GO:0046933]; proton-transporting ATPase activity, rotational mechanism [GO:0046961]	ATP binding [GO:0005524]; proton-transporting ATPase activity, rotational mechanism [GO:0046961]; proton-transporting ATP synthase activity, rotational mechanism [GO:0046933]
A0A0F6CKH4	7308500	0	11437000	4610400	6716200	6303400	10465000	10892000	18484000	60045000	76246000	81178000	16303000	26436000	28206000	32327000	32121000	30160000	tr|A0A0F6CKH4|A0A0F6CKH4_MYCGL ATP synthase gamma chain OS=Mycoplasma gallisepticum S6 OX=1006581 GN=atpG PE=3 SV=1	1.200775673	-0.415261171	1.247708323	2.951231048	2.008668536	1	0	0	0	0	0	0.02237928	0.077691022	0.163317965	0.289769782	0.014858281	0.026992545	0.002647713	0.009591105	0.037484951	0.051938396	ATP synthase gamma chain (ATP synthase F1 sector gamma subunit) (F-ATPase gamma subunit)	atpG GCW_01740	plasma membrane [GO:0005886]; proton-transporting ATP synthase complex, catalytic core F(1) [GO:0045261]; ATP binding [GO:0005524]; proton-transporting ATP synthase activity, rotational mechanism [GO:0046933]; plasma membrane ATP synthesis coupled proton transport [GO:0042777]	ATP binding [GO:0005524]; proton-transporting ATP synthase activity, rotational mechanism [GO:0046933]
A0A0F6CKH5	347770000	253640000	307550000	390750000	338540000	320160000	502170000	526420000	533570000	608760000	582250000	506890000	326340000	338220000	353870000	295760000	344880000	347770000	tr|A0A0F6CKH5|A0A0F6CKH5_MYCGL ATP synthase subunit beta OS=Mycoplasma gallisepticum S6 OX=1006581 GN=atpD_1 PE=3 SV=1	0.78056998	0.043165311	-0.660360713	0.901462779	-0.04328661	0	0	0	0	0	0	0.00578453	0.033805697	0.630856109	0.74035704	0.001786287	0.007331731	0.003146143	0.010193262	0.683260617	0.705610264	ATP synthase subunit beta (EC 7.1.2.2) (ATP synthase F1 sector subunit beta) (F-ATPase subunit beta)	atpD_1 atpD GCW_01745	plasma membrane [GO:0005886]; proton-transporting ATP synthase complex, catalytic core F(1) [GO:0045261]; ATP binding [GO:0005524]; proton-transporting ATP synthase activity, rotational mechanism [GO:0046933]; proton-transporting ATPase activity, rotational mechanism [GO:0046961]	ATP binding [GO:0005524]; proton-transporting ATPase activity, rotational mechanism [GO:0046961]; proton-transporting ATP synthase activity, rotational mechanism [GO:0046933]
A0A0F6CKH6	0	18557000	39596000	13807000	9828900	11600000	2.70E+07	25376000	25570000	12549000	11759000	10820000	15867000	20082000	28511000	12544000	17871000	18997000	tr|A0A0F6CKH6|A0A0F6CKH6_MYCGL ATP synthase epsilon chain OS=Mycoplasma gallisepticum S6 OX=1006581 GN=atpC PE=3 SV=1	-0.492240012	0.383542737	-0.657613538	-1.312194681	0.871358124	1	0	0	0	0	0	0.131886618	0.229528203	0.318234581	0.459109125	0.034289527	0.052827681	0.5714305	0.617707854	0.109372184	0.129604572	ATP synthase epsilon chain (ATP synthase F1 sector epsilon subunit) (F-ATPase epsilon subunit)	atpC GCW_01750	plasma membrane [GO:0005886]; proton-transporting ATP synthase complex, catalytic core F(1) [GO:0045261]; ATP binding [GO:0005524]; proton-transporting ATP synthase activity, rotational mechanism [GO:0046933]	ATP binding [GO:0005524]; proton-transporting ATP synthase activity, rotational mechanism [GO:0046933]
A0A0F6CKH8	28504000	28677000	46018000	23694000	25916000	52252000	16527000	15662000	0	9031300	17290000	14281000	25481000	31188000	24956000	0	0	0	tr|A0A0F6CKH8|A0A0F6CKH8_MYCGL Dehydratase OS=Mycoplasma gallisepticum S6 OX=1006581 GN=GCW_01775 PE=4 SV=1	100	100	-100	-1.345795632	-0.319532957	0	0	1	0	0	3	NA	NA	NA	NA	NA	NA	0.053473373	0.075302694	0.5412821	0.570994483	Dehydratase	GCW_01775
A0A0F6CKH9	3909300000	5082300000	5053800000	5091500000	5644400000	6394800000	9720800000	9.59E+09	1.04E+10	3.63E+09	3848900000	4097400000	3849400000	3629100000	4266800000	4652100000	4494900000	4120900000	tr|A0A0F6CKH9|A0A0F6CKH9_MYCGL Glyceraldehyde-3-phosphate dehydrogenase OS=Mycoplasma gallisepticum S6 OX=1006581 GN=gapd PE=3 SV=1	-0.196392003	-0.17585648	-1.160909276	-0.278549671	-0.544500541	0	0	0	0	0	0	0.054441427	0.123730515	0.108548229	0.222499311	0.000116521	0.001660233	0.157095653	0.192582825	0.024957079	0.037016876	Glyceraldehyde-3-phosphate dehydrogenase (EC 1.2.1.-)	gapd GCW_01780	NAD binding [GO:0051287]; NADP binding [GO:0050661]; oxidoreductase activity, acting on the aldehyde or oxo group of donors, NAD or NADP as acceptor [GO:0016620]; glucose metabolic process [GO:0006006]	NAD binding [GO:0051287]; NADP binding [GO:0050661]; oxidoreductase activity, acting on the aldehyde or oxo group of donors, NAD or NADP as acceptor [GO:0016620]
A0A0F6CKI0	737180000	916110000	977180000	1090900000	1.03E+09	995280000	805970000	815730000	755540000	21567000	16477000	30875000	20174000	27635000	13499000	58390000	45834000	55954000	tr|A0A0F6CKI0|A0A0F6CKI0_MYCGL Phosphoglycerate kinase OS=Mycoplasma gallisepticum S6 OX=1006581 GN=pgk PE=3 SV=1	-1.216702338	-1.385528765	-3.891539645	-5.254275018	-5.665706352	0	0	0	0	0	0	0.006099557	0.034949769	0.004235948	0.03524904	0.000400125	0.003115259	0.006887281	0.015962709	0.000613626	0.003117501	Phosphoglycerate kinase (EC 2.7.2.3)	pgk GCW_01785	cytoplasm [GO:0005737]; ATP binding [GO:0005524]; phosphoglycerate kinase activity [GO:0004618]; glycolytic process [GO:0006096]	ATP binding [GO:0005524]; phosphoglycerate kinase activity [GO:0004618]
A0A0F6CKI2	1632100000	1814800000	1.87E+09	686430000	794720000	922660000	1.53E+09	1622600000	1549400000	5070300000	5733700000	5409100000	5323300000	4578800000	5570900000	4819100000	6050700000	6282400000	tr|A0A0F6CKI2|A0A0F6CKI2_MYCGL Uncharacterized protein OS=Mycoplasma gallisepticum S6 OX=1006581 GN=GCW_01795 PE=4 SV=1	-0.081233668	-0.148640691	1.868582135	1.607960147	2.686358169	0	0	0	0	0	0	0.575196787	0.675818679	0.369497232	0.508760627	0.0114951	0.022372828	0.000952381	0.00547999	0.003234242	0.008908382	Uncharacterized protein	GCW_01795
A0A0F6CKI3	659870000	418790000	374990000	1089500000	1188700000	1281700000	877630000	947100000	789280000	73889000	85330000	85035000	96167000	140360000	94628000	270680000	272140000	256100000	tr|A0A0F6CKI3|A0A0F6CKI3_MYCGL 30S ribosomal protein S21 OS=Mycoplasma gallisepticum S6 OX=1006581 GN=rpsU PE=3 SV=1	-1.709668857	-1.270544405	-1.710141709	-2.573225855	-3.426258169	0	0	0	0	0	0	1.77E-05	0.003515909	0.004906717	0.036874282	0.005191478	0.013159793	0.044804207	0.065156445	0.001483259	0.005256843	30S ribosomal protein S21	rpsU GCW_01800	ribosome [GO:0005840]; structural constituent of ribosome [GO:0003735]; translation [GO:0006412]	structural constituent of ribosome [GO:0003735]
A0A0F6CKI4	330330000	343230000	340800000	459200000	439970000	370610000	255040000	281750000	284920000	390330000	384060000	393560000	611030000	685330000	652510000	369030000	401260000	399320000	tr|A0A0F6CKI4|A0A0F6CKI4_MYCGL Uncharacterized protein OS=Mycoplasma gallisepticum S6 OX=1006581 GN=GCW_01810 PE=4 SV=1	-0.002049038	0.736610307	0.509326322	0.203408753	0.618059299	0	0	0	0	0	0	0.963277991	0.976295261	0.001958153	0.031183374	0.001237829	0.006349332	0.000779099	0.005093869	0.00327014	0.008908382	Uncharacterized protein	GCW_01810
A0A0F6CKI7	134350000	148980000	165030000	276470000	266060000	276070000	282890000	172810000	104090000	990690000	738560000	901150000	620550000	703780000	547030000	747910000	720750000	476720000	tr|A0A0F6CKI7|A0A0F6CKI7_MYCGL Isoleucine--tRNA ligase OS=Mycoplasma gallisepticum S6 OX=1006581 GN=ileS PE=3 SV=1	0.435230213	-0.055964869	1.797094371	2.552552724	1.19285655	0	0	0	0	0	0	0.116225703	0.20936314	0.816249055	0.876210479	0.015918999	0.027986627	0.009356368	0.019921453	0.015819045	0.026687091	Isoleucine--tRNA ligase (EC 6.1.1.5) (Isoleucyl-tRNA synthetase) (IleRS)	ileS GCW_01825	cytoplasm [GO:0005737]; aminoacyl-tRNA editing activity [GO:0002161]; ATP binding [GO:0005524]; isoleucine-tRNA ligase activity [GO:0004822]; tRNA binding [GO:0000049]; zinc ion binding [GO:0008270]; isoleucyl-tRNA aminoacylation [GO:0006428]	aminoacyl-tRNA editing activity [GO:0002161]; ATP binding [GO:0005524]; isoleucine-tRNA ligase activity [GO:0004822]; tRNA binding [GO:0000049]; zinc ion binding [GO:0008270]
A0A0F6CKI8	54020000	14693000	17348000	33814000	30318000	32946000	6598200	34531000	0	16018000	21674000	26408000	0	0	0	0	0	0	tr|A0A0F6CKI8|A0A0F6CKI8_MYCGL Flavodoxin OS=Mycoplasma gallisepticum S6 OX=1006581 GN=fldA PE=3 SV=1	100	NA	-100	-0.425035247	-100	0	0	1	0	3	3	NA	NA	NA	NA	NA	NA	0.626006592	0.669646475	NA	NA	Flavodoxin	fldA GCW_01830	electron transfer activity [GO:0009055]; FMN binding [GO:0010181]; nitrogen fixation [GO:0009399]	electron transfer activity [GO:0009055]; FMN binding [GO:0010181]
A0A0F6CKI9	7.67E+10	7.65E+10	7.11E+10	9.23E+10	9.37E+10	9.08E+10	6.28E+10	6.83E+10	6.64E+10	4.15E+10	4.59E+10	4.33E+10	4.75E+10	4.63E+10	4.49E+10	4.69E+10	4.66E+10	4.53E+10	tr|A0A0F6CKI9|A0A0F6CKI9_MYCGL Fibronectin-binding protein OS=Mycoplasma gallisepticum S6 OX=1006581 GN=plpA PE=4 SV=1	-0.087007386	-0.000727988	-0.508938336	-0.779981826	-0.997126063	0	0	0	0	0	0	0.15777718	0.261028423	0.980792867	0.98862977	0.004004187	0.011191189	0.000289904	0.002757079	2.38E-06	0.000112877	Fibronectin-binding protein	plpA GCW_01835
A0A0F6CKJ0	8234900000	7916700000	8071400000	2651600000	2980300000	2967100000	5157200000	5391200000	5359700000	2.44E+10	2.41E+10	2.45E+10	1.61E+10	1.73E+10	1.61E+10	3.00E+10	2.97E+10	2.88E+10	tr|A0A0F6CKJ0|A0A0F6CKJ0_MYCGL Cytadherence high molecular weight protein 2 OS=Mycoplasma gallisepticum S6 OX=1006581 GN=hlp2 PE=4 SV=1	-0.2765999	-0.838011153	2.474774353	1.591558437	2.524283936	0	0	0	0	0	0	0.001809167	0.018537734	2.06E-05	0.00311723	0.000118044	0.001660233	2.84E-07	5.70E-05	0.000437386	0.002490427	Cytadherence high molecular weight protein 2	hlp2 GCW_01840
A0A0F6CKJ1	5.82E+09	5.90E+09	6848800000	1496800000	1735700000	1571600000	7.46E+09	7042500000	6929100000	2.71E+10	2.93E+10	2.95E+10	1.90E+10	1.92E+10	1.71E+10	2.56E+10	2.90E+10	2.77E+10	tr|A0A0F6CKJ1|A0A0F6CKJ1_MYCGL Cytadherence-associated protein OS=Mycoplasma gallisepticum S6 OX=1006581 GN=GCW_01845 PE=4 SV=1	0.064265268	-0.572279827	1.94051546	2.212452908	3.525906346	0	0	0	0	0	0	0.376148625	0.514489001	0.002702785	0.031393885	0.001837445	0.007331731	0.000232462	0.002580979	0.001342177	0.005070448	Cytadherence-associated protein	GCW_01845
A0A0F6CKJ2	10532000	6878600	6174200	8343900	0	0	3598200	0	0	138610000	1.33E+08	137690000	126850000	143100000	104530000	162800000	109770000	104360000	tr|A0A0F6CKJ2|A0A0F6CKJ2_MYCGL Uncharacterized protein OS=Mycoplasma gallisepticum S6 OX=1006581 GN=GCW_01850 PE=4 SV=1	0.118862043	-0.009407954	5.125914935	4.117229395	3.903060492	0	2	2	0	0	0	0.621781803	0.714101212	0.97220835	0.987467226	0.02134802	0.035256579	1.02E-06	7.58E-05	0.005805012	0.012958662	Uncharacterized protein	GCW_01850
A0A0F6CKJ5	26905000	16239000	20288000	12500000	31229000	24569000	14056000	11795000	13936000	3861500	3598800	5749000	4648500	4183100	0	10551000	4510100	3536900	tr|A0A0F6CKJ5|A0A0F6CKJ5_MYCGL Uncharacterized protein OS=Mycoplasma gallisepticum S6 OX=1006581 GN=GCW_01870 PE=4 SV=1	-0.493593469	-0.489438247	-1.097149637	-2.263656815	-2.366134095	0	0	0	0	1	0	0.504405863	0.61346659	0.29458805	0.433273983	0.072091831	0.097919122	0.028162771	0.045738807	0.060045603	0.078059283	Uncharacterized protein	GCW_01870
A0A0F6CKJ6	64895000	33709000	45349000	155040000	129850000	74983000	127360000	49204000	27520000	28388000	12294000	29738000	37806000	42777000	39825000	21630000	32440000	31353000	tr|A0A0F6CKJ6|A0A0F6CKJ6_MYCGL Arginine deiminase OS=Mycoplasma gallisepticum S6 OX=1006581 GN=arcA_1 PE=3 SV=1	-0.278639338	0.495234779	-1.25646661	-1.031540723	-1.579556617	0	0	0	0	0	0	0.497200171	0.611311686	0.060503047	0.158427055	0.321535882	0.371855821	0.096927569	0.12575151	0.077060001	0.096488726	Arginine deiminase	arcA_1 GCW_01875	arginine deiminase activity [GO:0016990]; arginine catabolic process [GO:0006527]	arginine deiminase activity [GO:0016990]
A0A0F6CKJ7	240250000	62665000	25767000	848220000	1032100000	1148900000	40027000	19704000	27357000	4165400	929910	1728200	2252400	1104200	833310	987210	1582700	424500	tr|A0A0F6CKJ7|A0A0F6CKJ7_MYCGL Ferredoxin--NADP reductase OS=Mycoplasma gallisepticum S6 OX=1006581 GN=trxB_1 PE=3 SV=1	1.188242278	0.484647484	-4.862130265	-5.590034591	-9.497811389	0	0	0	0	0	0	0.319787086	0.451182399	0.510344959	0.626521048	0.041515619	0.060945488	0.246555589	0.287217899	0.007447604	0.014565667	Ferredoxin--NADP reductase (FNR) (Fd-NADP(+) reductase) (EC 1.18.1.2)	trxB_1 GCW_01880	ferredoxin-NADP+ reductase activity [GO:0004324]; flavin adenine dinucleotide binding [GO:0050660]; NADP binding [GO:0050661]	ferredoxin-NADP+ reductase activity [GO:0004324]; flavin adenine dinucleotide binding [GO:0050660]; NADP binding [GO:0050661]
A0A0F6CKJ8	4449700000	4277800000	4493500000	1955300000	2070400000	1932900000	4801300000	4942900000	5190600000	3.24E+10	3.88E+10	3.57E+10	3.35E+10	3.41E+10	3.29E+10	3.21E+10	3.72E+10	3.28E+10	tr|A0A0F6CKJ8|A0A0F6CKJ8_MYCGL Chromosome segregation ATPase Smc OS=Mycoplasma gallisepticum S6 OX=1006581 GN=GCW_01885 PE=4 SV=1	0.066186223	-0.023467777	2.772893878	3.014926717	4.075058711	0	0	0	0	0	0	0.549090145	0.648531668	0.765941932	0.84967412	0.002876804	0.009375235	0.003449316	0.010809475	9.64E-05	0.001217067	Chromosome segregation ATPase Smc	GCW_01885
A0A0F6CKJ9	1.60E+10	1.64E+10	1.73E+10	4825500000	5150600000	5089100000	1.15E+10	1.16E+10	1.11E+10	2.19E+10	2.20E+10	2.04E+10	1.30E+10	1.43E+10	1.41E+10	1.93E+10	1.96E+10	1.98E+10	tr|A0A0F6CKJ9|A0A0F6CKJ9_MYCGL ATP synthase B/B CF(0) OS=Mycoplasma gallisepticum S6 OX=1006581 GN=GCW_01890 PE=4 SV=1	0.129758633	-0.504505135	0.781520875	0.372873433	1.458863891	0	0	0	0	0	0	0.058853312	0.127326877	0.002358067	0.031183374	2.41E-06	0.000349708	0.002169313	0.008630114	0.001421486	0.005227481	ATP synthase B/B' CF(0)	GCW_01890
A0A0F6CKK0	554260000	500060000	550210000	541920000	447950000	421250000	537900000	474400000	586150000	710450000	309830000	761380000	734370000	706880000	742090000	733370000	207590000	498540000	tr|A0A0F6CKK0|A0A0F6CKK0_MYCGL Esterase OS=Mycoplasma gallisepticum S6 OX=1006581 GN=GCW_01895 PE=4 SV=1	0.30765426	0.600969022	-0.151105828	0.151071285	0.629696133	0	0	0	0	0	0	0.613720094	0.70813857	0.244163327	0.380573306	0.763325496	0.792404563	0.720244315	0.752367888	0.01394316	0.024110722	Esterase	GCW_01895	carboxylic ester hydrolase activity [GO:0052689]	carboxylic ester hydrolase activity [GO:0052689]
A0A0F6CKK1	9424500000	1.03E+10	9852900000	1.04E+10	1.14E+10	1.16E+10	9581500000	9.56E+09	9405600000	8258500000	7747900000	7417700000	3765300000	3727200000	3870500000	6828700000	7366800000	7444300000	tr|A0A0F6CKK1|A0A0F6CKK1_MYCGL Molecular chaperone DnaJ OS=Mycoplasma gallisepticum S6 OX=1006581 GN=dnaJ_6 PE=4 SV=1	0.114306452	-0.929343388	-0.399555951	-0.337233089	-1.554207909	0	0	0	0	0	0	0.132965649	0.229528203	0.00218002	0.031183374	0.004303845	0.011834453	0.004445341	0.012062054	0.00248207	0.007516844	Molecular chaperone DnaJ	dnaJ_6 GCW_01900	unfolded protein binding [GO:0051082]; protein folding [GO:0006457]	unfolded protein binding [GO:0051082]
A0A0F6CKK2	2.50E+10	2.82E+10	3.02E+10	2.60E+10	2.52E+10	2.52E+10	2.98E+10	2.76E+10	2.85E+10	695840000	666420000	668820000	230860000	230660000	261680000	355340000	366810000	326950000	tr|A0A0F6CKK2|A0A0F6CKK2_MYCGL Protein GrpE OS=Mycoplasma gallisepticum S6 OX=1006581 GN=grpE PE=3 SV=1	0.953094864	-0.536685619	-6.355551585	-5.359174755	-6.723902527	0	0	0	0	0	0	3.98E-05	0.003572752	0.002456152	0.031183374	0.000507333	0.003626182	0.003161056	0.010193262	0.00012056	0.001396538	Protein GrpE (HSP-70 cofactor)	grpE GCW_01905	cytoplasm [GO:0005737]; adenyl-nucleotide exchange factor activity [GO:0000774]; chaperone binding [GO:0051087]; protein homodimerization activity [GO:0042803]; protein folding [GO:0006457]	adenyl-nucleotide exchange factor activity [GO:0000774]; chaperone binding [GO:0051087]; protein homodimerization activity [GO:0042803]
A0A0F6CKK4	2.02E+08	191640000	220990000	188600000	225330000	257810000	204340000	187740000	168510000	45535000	57565000	48943000	61980000	45302000	50113000	69094000	70081000	63806000	tr|A0A0F6CKK4|A0A0F6CKK4_MYCGL VlhA.5.02 variable lipoprotein family protein OS=Mycoplasma gallisepticum S6 OX=1006581 GN=GCW_01920 PE=4 SV=1	-0.416865294	-0.366954979	-1.465601319	-2.01523879	-2.093513228	0	0	0	0	0	0	0.023763589	0.078245246	0.076702576	0.182875088	0.00601487	0.014252628	0.000902538	0.005426616	0.009898505	0.018154105	VlhA.5.02 variable lipoprotein family protein	GCW_01920
A0A0F6CKK5	126470000	142340000	226080000	72121000	111700000	82639000	103630000	130830000	125150000	23924000	75068000	35089000	35615000	24390000	17515000	19094000	0	11837000	tr|A0A0F6CKK5|A0A0F6CKK5_MYCGL VlhA.1.01 variable lipoprotein family protein OS=Mycoplasma gallisepticum S6 OX=1006581 GN=GCW_01930 PE=4 SV=1	1.531016932	0.740552593	-2.954345257	-1.884003077	-1.781278501	0	0	0	0	0	1	0.146141537	0.24447469	0.113004061	0.227665245	0.000779683	0.004787913	0.041194648	0.060700723	0.020052125	0.031792721	VlhA.1.01 variable lipoprotein family protein	GCW_01930
A0A0F6CKK6	252400000	284420000	250140000	3130700000	3376700000	3.21E+09	500050000	575050000	542830000	756830000	661310000	686270000	5.07E+09	5176500000	5896300000	1688200000	1662300000	1871400000	tr|A0A0F6CKK6|A0A0F6CKK6_MYCGL VlhA.1.01 variable lipoprotein family protein OS=Mycoplasma gallisepticum S6 OX=1006581 GN=GCW_01940 PE=4 SV=1	-1.311159019	1.62815473	1.690425639	1.419053598	0.732753187	0	0	0	0	0	0	0.001162745	0.017616023	0.003283955	0.032739536	0.001316953	0.006599904	0.001561171	0.006947209	0.010000921	0.018190975	VlhA.1.01 variable lipoprotein family protein	GCW_01940
A0A0F6CKK7	129560000	113660000	119340000	50477000	35814000	36828000	132890000	136460000	149350000	42960000	23053000	17779000	12666000	10044000	13907000	73964000	70721000	72587000	tr|A0A0F6CKK7|A0A0F6CKK7_MYCGL VlhA.1.01 variable lipoprotein family protein OS=Mycoplasma gallisepticum S6 OX=1006581 GN=GCW_01960 PE=4 SV=1	-1.37461785	-2.568916763	-0.946414653	-2.113335351	-1.749467917	0	0	0	0	0	0	0.026942117	0.0819186	3.11E-06	0.001112083	0.004342919	0.011834453	0.001256881	0.006258866	0.020971303	0.032753767	VlhA.1.01 variable lipoprotein family protein	GCW_01960
A0A0F6CKL5	15906000	69958000	73165000	8198400	31233000	34348000	18771000	26552000	15747000	830030000	919960000	758990000	496830000	567570000	495820000	522780000	780960000	695470000	tr|A0A0F6CKL5|A0A0F6CKL5_MYCGL Heat-inducible transcription repressor HrcA OS=Mycoplasma gallisepticum S6 OX=1006581 GN=hrcA PE=3 SV=1	0.327670948	-0.357680551	5.032822367	3.979739191	4.402387605	0	0	0	0	0	0	0.143614199	0.244014598	0.186268517	0.320835126	0.013412674	0.024912957	0.001167891	0.00613016	0.000875274	0.004011835	Heat-inducible transcription repressor HrcA	hrcA GCW_02005	DNA binding [GO:0003677]; negative regulation of transcription, DNA-templated [GO:0045892]	DNA binding [GO:0003677]
A0A0F6CKL6	0	0	0	0	0	8235100	0	0	0	7626900	7882900	8403600	5241200	5558100	6951500	10042000	12595000	14822000	tr|A0A0F6CKL6|A0A0F6CKL6_MYCGL UvrABC system protein C OS=Mycoplasma gallisepticum S6 OX=1006581 GN=uvrC PE=3 SV=1	-0.64749312	-1.07742834	100	100	-0.476936529	3	2	3	0	0	0	0.078431584	0.156863168	0.029146091	0.098531189	NA	NA	NA	NA	0.367218025	0.396846863	UvrABC system protein C (Protein UvrC) (Excinuclease ABC subunit C)	uvrC GCW_02010	cytoplasm [GO:0005737]; excinuclease repair complex [GO:0009380]; DNA binding [GO:0003677]; excinuclease ABC activity [GO:0009381]; nucleotide-excision repair [GO:0006289]; SOS response [GO:0009432]	DNA binding [GO:0003677]; excinuclease ABC activity [GO:0009381]
A0A0F6CKL8	85208000	131280000	106080000	130280000	126760000	124870000	95137000	102440000	108980000	168160000	205160000	204340000	155940000	143190000	151690000	175560000	201910000	199910000	tr|A0A0F6CKL8|A0A0F6CKL8_MYCGL Translation initiation factor IF-3 OS=Mycoplasma gallisepticum S6 OX=1006581 GN=infC PE=3 SV=1	0.000699464	-0.356969615	0.913365787	0.840617274	0.239318824	0	0	0	0	0	0	0.995321262	0.997538013	0.023794143	0.084872021	0.002927415	0.009375235	0.009428403	0.019979235	0.014621233	0.024856097	Translation initiation factor IF-3	infC GCW_02020	translation initiation factor activity [GO:0003743]	translation initiation factor activity [GO:0003743]
A0A0F6CKL9	2.46E+09	2901100000	2641800000	7831700000	8416500000	8043100000	4.23E+09	4582700000	4266900000	780650000	1440600000	1531500000	2865900000	2183400000	1931200000	1.31E+09	1599900000	1541500000	tr|A0A0F6CKL9|A0A0F6CKL9_MYCGL 50S ribosomal protein L35 OS=Mycoplasma gallisepticum S6 OX=1006581 GN=rpmI PE=3 SV=1	-0.245013983	0.650368211	-1.556174044	-1.092033782	-1.799037418	0	0	0	0	0	0	0.4378975	0.55975365	0.082490323	0.192980127	5.22E-05	0.001306056	0.012457134	0.024637442	0.00021624	0.001838043	50S ribosomal protein L35	rpmI GCW_02025	ribosome [GO:0005840]; structural constituent of ribosome [GO:0003735]; translation [GO:0006412]	structural constituent of ribosome [GO:0003735]
A0A0F6CKM0	44663000	251240000	233360000	251540000	226730000	192080000	351060000	346990000	266880000	6643100	3917600	6563000	7499800	9761700	10770000	11812000	12603000	10887000	tr|A0A0F6CKM0|A0A0F6CKM0_MYCGL 50S ribosomal protein L20 OS=Mycoplasma gallisepticum S6 OX=1006581 GN=rplT PE=3 SV=1	-1.043755455	-0.332700973	-4.772602462	-4.94991843	-4.579793694	0	0	0	0	0	0	0.008605826	0.042093712	0.112438894	0.227665245	0.007716297	0.016991442	0.12280531	0.155693342	0.006293305	0.013512259	50S ribosomal protein L20	rplT GCW_02030	ribosome [GO:0005840]; rRNA binding [GO:0019843]; structural constituent of ribosome [GO:0003735]; ribosomal large subunit assembly [GO:0000027]; translation [GO:0006412]	rRNA binding [GO:0019843]; structural constituent of ribosome [GO:0003735]
A0A0F6CKM1	111570000	89976000	87515000	73575000	51565000	58451000	111810000	149330000	140330000	132670000	96194000	101460000	178380000	174120000	192390000	150260000	153510000	166150000	tr|A0A0F6CKM1|A0A0F6CKM1_MYCGL dUTPase OS=Mycoplasma gallisepticum S6 OX=1006581 GN=GCW_02035 PE=4 SV=1	-0.508533377	0.213549844	0.227122985	0.19250782	1.569469678	0	0	0	0	0	0	0.039282236	0.101377684	0.027927932	0.096575216	0.170454422	0.209346839	0.379998997	0.42487325	0.000171728	0.00168675	dUTPase	GCW_02035
A0A0F6CKM4	205550000	198680000	251170000	152470000	171960000	77898000	214640000	18945000	141230000	8984100	17851000	10345000	19254000	11724000	19954000	15787000	14800000	17805000	tr|A0A0F6CKM4|A0A0F6CKM4_MYCGL 50S ribosomal protein L21 OS=Mycoplasma gallisepticum S6 OX=1006581 GN=rplU PE=3 SV=1	-0.380237915	0.073803804	-2.95333822	-4.139773117	-2.98172787	0	0	0	0	0	0	0.306782905	0.438261293	0.784644689	0.860574262	0.196840476	0.239059742	0.005285421	0.013618526	0.053872595	0.070868116	50S ribosomal protein L21	rplU GCW_02070	ribosome [GO:0005840]; rRNA binding [GO:0019843]; structural constituent of ribosome [GO:0003735]; translation [GO:0006412]	rRNA binding [GO:0019843]; structural constituent of ribosome [GO:0003735]
A0A0F6CKM5	0	0	0	0	2606800	19314000	0	0	1956800	15128000	24697000	32804000	5515300	15984000	29433000	3225600	3188500	4591800	tr|A0A0F6CKM5|A0A0F6CKM5_MYCGL Uncharacterized protein OS=Mycoplasma gallisepticum S6 OX=1006581 GN=GCW_02075 PE=4 SV=1	2.722268591	2.210303742	0.906746411	100	0.631317917	3	1	2	0	0	0	0.055554325	0.125625357	0.193962467	0.327854469	0.023591677	0.038669065	NA	NA	0.353200415	0.384518678	Uncharacterized protein	GCW_02075
A0A0F6CKM6	9733100000	9108800000	8293500000	2.01E+10	1.87E+10	2.14E+10	1.15E+10	5748600000	1.16E+10	1287700000	1406400000	1191200000	1.82E+09	1206300000	1271800000	802080000	1400600000	1385100000	tr|A0A0F6CKM6|A0A0F6CKM6_MYCGL 50S ribosomal protein L27 OS=Mycoplasma gallisepticum S6 OX=1006581 GN=rpmA PE=3 SV=1	0.114934571	0.260607621	-3.006087203	-2.804078271	-3.80789667	0	0	0	0	0	0	0.671499013	0.751200527	0.440656877	0.560701562	0.047482659	0.069008131	0.002408934	0.0090082	0.000933596	0.004085638	50S ribosomal protein L27	rpmA GCW_02080	ribosome [GO:0005840]; structural constituent of ribosome [GO:0003735]; translation [GO:0006412]	structural constituent of ribosome [GO:0003735]
A0A0F6CKM8	250360	0	0	3559500	823450	1233800	8813100	8762800	9285900	678560000	537890000	709580000	659680000	388150000	526260000	581260000	518330000	450150000	tr|A0A0F6CKM8|A0A0F6CKM8_MYCGL Uncharacterized protein OS=Mycoplasma gallisepticum S6 OX=1006581 GN=GCW_02095 PE=4 SV=1	0.31360398	0.022491836	5.850326402	11.32437597	8.130566725	2	0	0	0	0	0	0.133126358	0.229528203	0.931808232	0.963057955	0.00551534	0.013375463	0.006703618	0.015618378	0.021738136	0.03371318	Uncharacterized protein	GCW_02095
A0A0F6CKM9	3.39E+10	3.66E+10	3.95E+10	2.21E+10	2.59E+10	2.58E+10	4.56E+10	4.27E+10	4.33E+10	716010000	741720000	759350000	465860000	458210000	413990000	444980000	463530000	482770000	tr|A0A0F6CKM9|A0A0F6CKM9_MYCGL Trigger factor OS=Mycoplasma gallisepticum S6 OX=1006581 GN=tig PE=3 SV=1	0.672248032	-0.056269987	-6.564534413	-5.632410317	-5.785660213	0	0	0	0	0	0	9.00E-05	0.004746175	0.421140912	0.558107621	0.000424824	0.003193505	0.002070888	0.008612572	0.002721327	0.008018845	Trigger factor (TF) (EC 5.2.1.8) (PPIase)	tig GCW_02100	cytoplasm [GO:0005737]; peptidyl-prolyl cis-trans isomerase activity [GO:0003755]; cell cycle [GO:0007049]; cell division [GO:0051301]; protein folding [GO:0006457]; protein transport [GO:0015031]	peptidyl-prolyl cis-trans isomerase activity [GO:0003755]
A0A0F6CKN0	604950000	648680000	6.83E+08	569520000	607430000	744680000	552020000	579220000	581660000	1989200000	1841700000	1872600000	783040000	798870000	757730000	831350000	941930000	956740000	tr|A0A0F6CKN0|A0A0F6CKN0_MYCGL Lon protease OS=Mycoplasma gallisepticum S6 OX=1006581 GN=lon PE=3 SV=1	1.062935992	-0.222624961	0.672470592	1.558299165	0.28395598	0	0	0	0	0	0	8.68E-05	0.004746175	0.070687967	0.175231564	0.010087101	0.020745169	0.000157716	0.002226365	0.113737447	0.134058537	Lon protease (EC 3.4.21.53)	lon GCW_02105	cytoplasm [GO:0005737]; ATP binding [GO:0005524]; ATP-dependent peptidase activity [GO:0004176]; serine-type endopeptidase activity [GO:0004252]; protein catabolic process [GO:0030163]	ATP binding [GO:0005524]; ATP-dependent peptidase activity [GO:0004176]; serine-type endopeptidase activity [GO:0004252]
A0A0F6CKN2	15353000	13714000	8171100	21707000	22494000	34627000	66453000	67200000	26723000	15092000	11876000	12497000	16551000	19672000	21002000	21944000	17987000	26895000	tr|A0A0F6CKN2|A0A0F6CKN2_MYCGL ABC transporter ATP-binding protein OS=Mycoplasma gallisepticum S6 OX=1006581 GN=GCW_02115 PE=4 SV=1	-0.759835772	-0.223763964	-1.262976834	0.083794285	-0.462062614	0	0	0	0	0	0	0.056826336	0.126361568	0.350094581	0.492524364	0.140364212	0.176365408	0.777486895	0.799629688	0.221459769	0.249707189	ABC transporter ATP-binding protein	GCW_02115	ATP binding [GO:0005524]; ATPase activity [GO:0016887]	ATPase activity [GO:0016887]; ATP binding [GO:0005524]
A0A0F6CKN3	27178000	20414000	41565000	110500000	159240000	163960000	8249100	10298000	5751900	6979000	2227400	2312500	3424000	819300	2334900	11712000	9650300	0	tr|A0A0F6CKN3|A0A0F6CKN3_MYCGL Calcineurin-like phosphoesterase OS=Mycoplasma gallisepticum S6 OX=1006581 GN=GCW_02135 PE=4 SV=1	-1.476026533	-2.284264709	0.399132543	-2.95234512	-6.042860761	0	0	0	0	0	1	0.471148189	0.590575724	0.304093241	0.442939673	0.818199231	0.839376153	0.046234516	0.066583689	0.013964581	0.024110722	Calcineurin-like phosphoesterase	GCW_02135	metal ion binding [GO:0046872]	metal ion binding [GO:0046872]
A0A0F6CKN7	4281500	0	0	4164500	4114000	0	0	0	4076800	5390900	5037600	6754700	7402000	7383900	5998600	3991200	3485700	4298900	tr|A0A0F6CKN7|A0A0F6CKN7_MYCGL Uncharacterized protein OS=Mycoplasma gallisepticum S6 OX=1006581 GN=GCW_02160 PE=4 SV=1	0.545173658	0.819682968	-0.054646515	0.419848001	0.74310425	2	1	2	0	0	0	0.057216144	0.126361568	0.010669713	0.055025535	0.196585354	0.239059742	0.080781704	0.107951526	0.081870875	0.101363941	Uncharacterized protein	GCW_02160	integral component of membrane [GO:0016021]
A0A0F6CKN8	158430000	29747000	46049000	0	180980000	167410000	23817000	0	50309000	53170000	52434000	47641000	24275000	37311000	22384000	12729000	12624000	30387000	tr|A0A0F6CKN8|A0A0F6CKN8_MYCGL Uncharacterized protein OS=Mycoplasma gallisepticum S6 OX=1006581 GN=GCW_02165 PE=4 SV=1	1.459055096	0.591160985	-0.996229161	-0.612061226	-2.637719822	0	1	1	0	0	0	0.023995209	0.078245246	0.283360566	0.422244528	0.725295989	0.765687775	0.573367557	0.617793131	0.268676388	0.298379306	Uncharacterized protein	GCW_02165	integral component of membrane [GO:0016021]
A0A0F6CKN9	31958000	23114000	33520000	33154000	2.50E+07	34922000	71149000	72815000	62498000	27066000	31041000	31912000	12983000	5273100	12693000	10362000	7475700	8715200	tr|A0A0F6CKN9|A0A0F6CKN9_MYCGL Nitrogen fixation protein OS=Mycoplasma gallisepticum S6 OX=1006581 GN=GCW_02170 PE=4 SV=1	1.761360103	0.221028022	-2.958934933	0.023053111	-1.588511755	0	0	0	0	0	0	0.000902664	0.016224848	0.627891347	0.738791637	0.00165797	0.007087007	0.902873567	0.917303053	0.007048	0.014150564	Nitrogen fixation protein	GCW_02170	iron ion binding [GO:0005506]; iron-sulfur cluster binding [GO:0051536]; iron-sulfur cluster assembly [GO:0016226]	iron ion binding [GO:0005506]; iron-sulfur cluster binding [GO:0051536]
A0A0F6CKP1	9148100	10429000	11142000	17360000	18633000	13693000	32053000	57046000	75858000	53382000	99952000	95284000	93593000	120130000	40777000	47372000	29128000	52278000	tr|A0A0F6CKP1|A0A0F6CKP1_MYCGL NGG1p interacting factor 3 OS=Mycoplasma gallisepticum S6 OX=1006581 GN=GCW_02180 PE=4 SV=1	0.949044602	0.982779507	-0.357203851	3.016722898	2.35675435	0	0	0	0	0	0	0.096964767	0.184890445	0.208000081	0.340158978	0.464653039	0.512882848	0.038949446	0.058248746	0.098982931	0.118586544	NGG1p interacting factor 3	GCW_02180
A0A0F6CKP2	24345000	12159000	8142700	22175000	13048000	25161000	13159000	18258000	0	205170000	149150000	143610000	150510000	173490000	161800000	218510000	229750000	242610000	tr|A0A0F6CKP2|A0A0F6CKP2_MYCGL SAM-dependent methyltransferase OS=Mycoplasma gallisepticum S6 OX=1006581 GN=GCW_02185 PE=4 SV=1	-0.472471327	-0.508051776	3.873834436	3.47931749	3.008124257	0	0	1	0	0	0	0.068775835	0.141968468	0.002088067	0.031183374	2.49E-05	0.00099117	0.012584097	0.024778422	0.000268064	0.001880704	SAM-dependent methyltransferase	GCW_02185	tRNA (adenine-N1-)-methyltransferase activity [GO:0016429]	tRNA (adenine-N1-)-methyltransferase activity [GO:0016429]
A0A0F6CKP3	4.70E+09	5149300000	5508500000	1800800000	2047700000	1625300000	2835800000	2683600000	3055300000	7418400000	7750300000	7601500000	5873700000	6512100000	5916500000	8610300000	8.20E+09	8998500000	tr|A0A0F6CKP3|A0A0F6CKP3_MYCGL RNA polymerase sigma factor SigA OS=Mycoplasma gallisepticum S6 OX=1006581 GN=rpoD PE=3 SV=1	-0.180771999	-0.495894003	1.58976086	0.567987532	1.741410331	0	0	0	0	0	0	0.033334447	0.091221342	0.001329797	0.031183374	0.000272585	0.00247598	0.003694324	0.011185577	0.000232343	0.001841351	RNA polymerase sigma factor SigA	rpoD sigA GCW_02190	cytoplasm [GO:0005737]; DNA binding [GO:0003677]; DNA-binding transcription factor activity [GO:0003700]; sigma factor activity [GO:0016987]; transcription initiation from bacterial-type RNA polymerase promoter [GO:0001123]	DNA binding [GO:0003677]; DNA-binding transcription factor activity [GO:0003700]; sigma factor activity [GO:0016987]
A0A0F6CKP4	36849000	32653000	31699000	57496000	82964000	53656000	52612000	56960000	17343000	0	0	0	5339800	5744900	8777200	0	0	0	tr|A0A0F6CKP4|A0A0F6CKP4_MYCGL DNA primase OS=Mycoplasma gallisepticum S6 OX=1006581 GN=dnaG PE=3 SV=1	NA	100	-100	-100	-3.288843493	0	0	0	3	0	3	NA	NA	NA	NA	NA	NA	NA	NA	0.022886958	0.034586704	DNA primase (EC 2.7.7.-)	dnaG GCW_02195	primosome complex [GO:1990077]; DNA binding [GO:0003677]; DNA primase activity [GO:0003896]; zinc ion binding [GO:0008270]	DNA binding [GO:0003677]; DNA primase activity [GO:0003896]; zinc ion binding [GO:0008270]
A0A0F6CKP5	35409000	25102000	22078000	35220000	30312000	31294000	47240000	43442000	45989000	47103000	70556000	99094000	31345000	34044000	28244000	31655000	21407000	29722000	tr|A0A0F6CKP5|A0A0F6CKP5_MYCGL Glycine--tRNA ligase OS=Mycoplasma gallisepticum S6 OX=1006581 GN=glyS PE=3 SV=1	1.388628097	0.177665124	-0.723283288	1.392030414	-0.048377414	0	0	0	0	0	0	0.091335379	0.177159141	0.383651058	0.517630179	0.019783114	0.033047654	0.088048503	0.115593066	0.660930302	0.687367514	Glycine--tRNA ligase (EC 6.1.1.14) (Glycyl-tRNA synthetase) (GlyRS)	glyS glyQS GCW_02200	cytoplasm [GO:0005737]; ATP binding [GO:0005524]; glycine-tRNA ligase activity [GO:0004820]; glycyl-tRNA aminoacylation [GO:0006426]	ATP binding [GO:0005524]; glycine-tRNA ligase activity [GO:0004820]
A0A0F6CKP8	8345600	34584000	43810000	0	6475500	0	9737000	0	0	34621000	34961000	33414000	62882000	100820000	60097000	58279000	66241000	67650000	tr|A0A0F6CKP8|A0A0F6CKP8_MYCGL Endoribonuclease YbeY OS=Mycoplasma gallisepticum S6 OX=1006581 GN=ybeY PE=3 SV=1	-0.899794823	0.219820458	2.717799479	0.247825614	3.526105685	0	2	2	0	0	0	0.008205016	0.041957469	0.508893426	0.626521048	0.000165012	0.001944468	0.660822754	0.696649384	0.028614303	0.041311392	Endoribonuclease YbeY (EC 3.1.-.-)	ybeY GCW_02215	cytoplasm [GO:0005737]; endoribonuclease activity [GO:0004521]; metalloendopeptidase activity [GO:0004222]; zinc ion binding [GO:0008270]; rRNA processing [GO:0006364]	endoribonuclease activity [GO:0004521]; metalloendopeptidase activity [GO:0004222]; zinc ion binding [GO:0008270]
A0A0F6CKQ4	254310000	215350000	251980000	187400000	174480000	167340000	355930000	359110000	359240000	1058200000	1038600000	1.07E+09	899420000	813230000	1004100000	891980000	839910000	884870000	tr|A0A0F6CKQ4|A0A0F6CKQ4_MYCGL Transcriptional regulator MraZ OS=Mycoplasma gallisepticum S6 OX=1006581 GN=mraZ PE=3 SV=1	0.276610204	0.054100201	1.284411546	2.135040602	2.359942323	0	0	0	0	0	0	0.001549803	0.018352929	0.613251909	0.729142034	0.000959637	0.005433789	1.62E-06	7.63E-05	0.005263737	0.011870265	Transcriptional regulator MraZ	mraZ GCW_02250	cytoplasm [GO:0005737]; nucleoid [GO:0009295]; DNA binding [GO:0003677]; DNA-binding transcription factor activity [GO:0003700]; cell division [GO:0051301]	DNA binding [GO:0003677]; DNA-binding transcription factor activity [GO:0003700]
A0A0F6CKQ5	119680000	114070000	106950000	114350000	156980000	169420000	277250000	309670000	336960000	96161000	118650000	119640000	150820000	149380000	164890000	134220000	160290000	158710000	tr|A0A0F6CKQ5|A0A0F6CKQ5_MYCGL 1-acyl-sn-glycerol-3-phosphate acyltransferase OS=Mycoplasma gallisepticum S6 OX=1006581 GN=plsC PE=3 SV=1	-0.438416668	0.037298394	-1.02749395	-0.026707089	0.077549351	0	0	0	0	0	0	0.025906366	0.080957393	0.711179302	0.811496785	0.004321187	0.011834453	0.822959368	0.841907592	0.680622985	0.704532458	1-acyl-sn-glycerol-3-phosphate acyltransferase (EC 2.3.1.51)	plsC GCW_02265	integral component of membrane [GO:0016021]; 1-acylglycerol-3-phosphate O-acyltransferase activity [GO:0003841]; phospholipid biosynthetic process [GO:0008654]	1-acylglycerol-3-phosphate O-acyltransferase activity [GO:0003841]
A0A0F6CKQ6	2587700000	2346600000	2.31E+09	6.18E+09	7122400000	6343700000	840050000	791860000	794990000	4444600000	5386400000	5686300000	3877800000	4787700000	5157500000	3135700000	4.01E+09	4143700000	tr|A0A0F6CKQ6|A0A0F6CKQ6_MYCGL Holo-[acyl-carrier-protein] synthase OS=Mycoplasma gallisepticum S6 OX=1006581 GN=acpS PE=3 SV=1	0.458653177	0.291846383	2.218037805	1.099158517	-0.507245623	0	0	0	0	0	0	0.04671313	0.113626532	0.165545998	0.291798977	0.011121835	0.021942612	0.01416111	0.02728006	0.017579712	0.028778639	Holo-[acyl-carrier-protein] synthase (Holo-ACP synthase) (EC 2.7.8.7) (4'-phosphopantetheinyl transferase AcpS)	acpS GCW_02270	cytoplasm [GO:0005737]; holo-[acyl-carrier-protein] synthase activity [GO:0008897]; magnesium ion binding [GO:0000287]; fatty acid biosynthetic process [GO:0006633]	holo-[acyl-carrier-protein] synthase activity [GO:0008897]; magnesium ion binding [GO:0000287]
A0A0F6CKQ7	1.29E+10	1.28E+10	1.41E+10	1.02E+10	1.05E+10	9940200000	1.13E+10	1.21E+10	9172500000	354550000	365760000	322320000	126530000	163900000	195540000	188960000	212590000	202380000	tr|A0A0F6CKQ7|A0A0F6CKQ7_MYCGL Uncharacterized protein OS=Mycoplasma gallisepticum S6 OX=1006581 GN=GCW_02275 PE=4 SV=1	0.787774032	-0.313514084	-5.752110232	-5.255157808	-5.97963834	0	0	0	0	0	0	0.002085863	0.018772769	0.178725475	0.312515016	0.006608083	0.015325129	0.001089225	0.005839819	0.000214884	0.001838043	Uncharacterized protein	GCW_02275
A0A0F6CKQ9	1.59E+10	1.27E+10	1.29E+10	1.06E+10	1.08E+10	1.14E+10	1.84E+10	1.62E+10	1.62E+10	589140000	568860000	510530000	1067800000	945750000	969870000	887170000	986980000	912870000	tr|A0A0F6CKQ9|A0A0F6CKQ9_MYCGL Putative membrane protein LemA OS=Mycoplasma gallisepticum S6 OX=1006581 GN=GCW_02295 PE=4 SV=1	-0.740145729	0.098243736	-4.187607181	-4.635105382	-3.458304898	0	0	0	0	0	0	0.000791665	0.014843723	0.246073508	0.381751024	0.00205267	0.0075677	0.005999337	0.014749752	0.000539238	0.002888918	Putative membrane protein LemA	GCW_02295	integral component of membrane [GO:0016021]
A0A0F6CKR0	200350000	134040000	158750000	357880000	359020000	389680000	316890000	273550000	285460000	45554000	17083000	86819000	27191000	12718000	29694000	37032000	43974000	33226000	tr|A0A0F6CKR0|A0A0F6CKR0_MYCGL AAA ATPase containing von Willebrand factor type A (VWA) domain OS=Mycoplasma gallisepticum S6 OX=1006581 GN=GCW_02300 PE=4 SV=1	0.387753964	-0.714745457	-2.938799317	-1.722276463	-3.990814454	0	0	0	0	0	0	0.6220615	0.714101212	0.087670403	0.201597425	0.00160251	0.006917765	0.015023978	0.028209579	9.18E-05	0.001217067	AAA ATPase containing von Willebrand factor type A (VWA) domain	GCW_02300	integral component of membrane [GO:0016021]
A0A0F6CKR1	42563000	11824000	21079000	36326000	43081000	43335000	35664000	16176000	27196000	314470000	196390000	397620000	326210000	322080000	264300000	153360000	204650000	107220000	tr|A0A0F6CKR1|A0A0F6CKR1_MYCGL Probable nicotinate-nucleotide adenylyltransferase OS=Mycoplasma gallisepticum S6 OX=1006581 GN=nadD PE=3 SV=1	0.965510623	0.972022714	2.557362292	3.589556041	2.894337849	0	0	0	0	0	0	0.110577645	0.203934181	0.015541352	0.065891253	0.040043302	0.059679392	0.038678899	0.058149021	0.005229379	0.01185326	Probable nicotinate-nucleotide adenylyltransferase (EC 2.7.7.18) (Deamido-NAD(+) diphosphorylase) (Deamido-NAD(+) pyrophosphorylase) (Nicotinate mononucleotide adenylyltransferase) (NaMN adenylyltransferase)	nadD GCW_02315	ATP binding [GO:0005524]; nicotinate-nucleotide adenylyltransferase activity [GO:0004515]; NAD biosynthetic process [GO:0009435]	ATP binding [GO:0005524]; nicotinate-nucleotide adenylyltransferase activity [GO:0004515]
A0A0F6CKR3	63235000	87169000	56084000	6437900	12840000	9376000	12596000	3544800	3435000	574760000	588400000	472200000	634970000	380990000	470070000	501570000	536060000	514100000	tr|A0A0F6CKR3|A0A0F6CKR3_MYCGL DNA topoisomerase (ATP-hydrolyzing) OS=Mycoplasma gallisepticum S6 OX=1006581 GN=parC PE=3 SV=1	0.075730707	-0.06241431	6.308662474	2.985478411	5.696587918	0	0	0	0	0	0	0.531018212	0.637221854	0.797128209	0.863873393	0.000135475	0.001845841	0.00385755	0.011388966	0.022603547	0.034450924	DNA topoisomerase (ATP-hydrolyzing) (EC 5.6.2.2)	parC GCW_02325	chromosome [GO:0005694]; plasma membrane [GO:0005886]; ATP binding [GO:0005524]; DNA binding [GO:0003677]; DNA topoisomerase type II (double strand cut, ATP-hydrolyzing) activity [GO:0003918]; DNA topological change [GO:0006265]	ATP binding [GO:0005524]; DNA binding [GO:0003677]; DNA topoisomerase type II (double strand cut, ATP-hydrolyzing) activity [GO:0003918]
A0A0F6CKR4	4181400	14184000	11949000	3103800	1274700	2856800	7057000	3312300	4218700	393950000	366240000	371530000	193720000	248120000	179570000	360870000	345410000	261010000	tr|A0A0F6CKR4|A0A0F6CKR4_MYCGL DNA topoisomerase 4 subunit B OS=Mycoplasma gallisepticum S6 OX=1006581 GN=parE PE=3 SV=1	0.226496674	-0.638403026	6.051094474	5.222369985	6.424348811	0	0	0	0	0	0	0.214130039	0.333420477	0.043984744	0.130229341	0.00934315	0.01939816	0.000135321	0.002007261	0.010213794	0.018502036	DNA topoisomerase 4 subunit B (EC 5.6.2.2) (Topoisomerase IV subunit B)	parE GCW_02330	chromosome [GO:0005694]; ATP binding [GO:0005524]; DNA binding [GO:0003677]; DNA topoisomerase type II (double strand cut, ATP-hydrolyzing) activity [GO:0003918]; chromosome segregation [GO:0007059]; DNA topological change [GO:0006265]	ATP binding [GO:0005524]; DNA binding [GO:0003677]; DNA topoisomerase type II (double strand cut, ATP-hydrolyzing) activity [GO:0003918]
A0A0F6CKR5	1.07E+10	9434600000	8542600000	1.07E+10	9619100000	1.00E+10	1.62E+10	1.37E+10	1.41E+10	1.37E+10	1.44E+10	1.47E+10	1.84E+10	1.92E+10	1.92E+10	2.83E+10	2.93E+10	3.08E+10	tr|A0A0F6CKR5|A0A0F6CKR5_MYCGL Histone-like DNA-binding superfamily protein OS=Mycoplasma gallisepticum S6 OX=1006581 GN=hup_2 PE=1 SV=1	-1.044021773	-0.638965207	1.007856944	0.582127762	0.904971063	0	0	0	0	0	0	0.000578013	0.012385983	0.002099685	0.031183374	0.000158125	0.001920737	0.006515758	0.015422938	2.95E-05	0.000724463	Histone-like DNA-binding superfamily protein	hup_2 GCW_02335	DNA binding [GO:0003677]	DNA binding [GO:0003677]
A0A0F6CKR6	3020900000	3751800000	3411600000	1347300000	2816800000	1.77E+09	3557400000	2756900000	1331100000	22395000	25385000	56385000	6945600	3612000	7104800	3018300	2630400	5500400	tr|A0A0F6CKR6|A0A0F6CKR6_MYCGL Uncharacterized protein OS=Mycoplasma gallisepticum S6 OX=1006581 GN=GCW_02340 PE=4 SV=1	3.223871446	0.663754138	-9.421520919	-6.611332407	-8.391960896	0	0	0	0	0	0	0.10301767	0.193158132	0.212583002	0.345161648	0.059660627	0.082840871	0.003849238	0.011388966	0.045741726	0.061828266	Uncharacterized protein	GCW_02340	integral component of membrane [GO:0016021]
A0A0F6CKR7	8662200	8964300	8707300	15888000	18223000	17936000	66082000	19758000	91040000	2348300	0	1985900	0	0	2836900	0	0	251420000	tr|A0A0F6CKR7|A0A0F6CKR7_MYCGL XRE family transcriptional regulator OS=Mycoplasma gallisepticum S6 OX=1006581 GN=GCW_02350 PE=4 SV=1	-6.85818988	-6.469640311	2.092290989	-2.018115586	-2.612465306	0	0	0	1	2	2	0.429343539	0.550440434	0.427019129	0.560595391	0.797986763	0.820571294	0.008890807	0.019299556	0.000235981	0.001841351	XRE family transcriptional regulator	GCW_02350	DNA binding [GO:0003677]	DNA binding [GO:0003677]
A0A0F6CKR8	13644000	16310000	0	19485000	15208000	10923000	3407100	0	0	192990000	1.49E+08	120240000	18183000	10828000	14431000	37859000	34843000	36666000	tr|A0A0F6CKR8|A0A0F6CKR8_MYCGL Type I restriction endonuclease subunit M OS=Mycoplasma gallisepticum S6 OX=1006581 GN=GCW_02355 PE=4 SV=1	2.079420216	-1.332028252	3.419540079	3.362827821	-0.07044942	1	0	2	0	0	0	0.030671875	0.087039504	0.003899571	0.034637365	2.71E-05	0.00099117	0.016617783	0.030307022	0.835135473	0.844690799	Site-specific DNA-methyltransferase (adenine-specific) (EC 2.1.1.72)	GCW_02355	DNA binding [GO:0003677]; endonuclease activity [GO:0004519]; N-methyltransferase activity [GO:0008170]; site-specific DNA-methyltransferase (adenine-specific) activity [GO:0009007]	DNA binding [GO:0003677]; endonuclease activity [GO:0004519]; N-methyltransferase activity [GO:0008170]; site-specific DNA-methyltransferase (adenine-specific) activity [GO:0009007]
A0A0F6CKS0	209530000	203030000	226260000	531020000	194190000	249140000	350840000	209220000	181530000	4381700	0	145680000	19120000	1.93E+08	104690000	29343000	0	0	tr|A0A0F6CKS0|A0A0F6CKS0_MYCGL Type I restriction enzyme R Protein OS=Mycoplasma gallisepticum S6 OX=1006581 GN=GCW_02365 PE=3 SV=1	1.354467524	1.84756709	-3.074571006	-1.504891173	-1.620822227	0	0	0	1	0	2	0.490748908	0.608366415	0.192811903	0.327130308	0.041441157	0.060945488	0.073602576	0.099553636	0.158540364	0.183441992	Type I restriction enzyme R Protein (EC 3.1.21.3)	GCW_02365	ATP binding [GO:0005524]; DNA binding [GO:0003677]; type I site-specific deoxyribonuclease activity [GO:0009035]; DNA restriction-modification system [GO:0009307]	ATP binding [GO:0005524]; DNA binding [GO:0003677]; type I site-specific deoxyribonuclease activity [GO:0009035]
A0A0F6CKS1	264720000	145660000	89050000	20891000	1926100	61549000	8823900	6329600	7401400	12765000	5533300	35695000	130040000	197780	227340000	25535000	51456000	836460	tr|A0A0F6CKS1|A0A0F6CKS1_MYCGL VlhA.1.01 variable lipoprotein family protein OS=Mycoplasma gallisepticum S6 OX=1006581 GN=GCW_02390 PE=4 SV=1	-0.527498879	2.199905911	1.786838384	-3.209430184	2.083521773	0	0	0	0	0	0	0.672741805	0.751200527	0.290290033	0.429743089	0.334490792	0.384796795	0.098915638	0.127957729	0.298715356	0.330080469	VlhA.1.01 variable lipoprotein family protein	GCW_02390
A0A0F6CKS2	103190000	81935000	62895000	252280000	221840000	183950000	103190000	107750000	71369000	35937000	47732000	35462000	145550000	141310000	158210000	66235000	54563000	75518000	tr|A0A0F6CKS2|A0A0F6CKS2_MYCGL VlhA.1.02 variable lipoprotein family protein OS=Mycoplasma gallisepticum S6 OX=1006581 GN=GCW_02405 PE=4 SV=1	-0.720628882	1.1808545	-0.524097364	-1.057907585	-0.564208795	0	0	0	0	0	0	0.030352501	0.086997613	0.000546596	0.02535141	0.112531549	0.145589778	0.053675703	0.075349172	0.061522107	0.079511027	VlhA.1.02 variable lipoprotein family protein	GCW_02405
A0A0F6CKS4	199670000	214610000	200120000	176860000	258950000	173780000	149760000	255430000	269460000	120180000	106030000	158950000	179610000	202930000	257540000	185720000	188990000	159470000	tr|A0A0F6CKS4|A0A0F6CKS4_MYCGL VlhA.1.05 variable lipoprotein family protein OS=Mycoplasma gallisepticum S6 OX=1006581 GN=GCW_02430 PE=4 SV=1	-0.471868079	0.260926269	-0.336813282	-0.673720333	0.070412994	0	0	0	0	0	0	0.067550741	0.14053543	0.26309851	0.399443232	0.340460683	0.390633837	0.031181871	0.049380543	0.793338008	0.804255503	VlhA.1.05 variable lipoprotein family protein	GCW_02430
A0A0F6CKS5	1225300000	1233200000	1432200000	228670000	175430000	295130000	4345200	18329000	0	320800000	289740000	279400000	38793000	32456000	36235000	11870000	2323700	1110700	tr|A0A0F6CKS5|A0A0F6CKS5_MYCGL VlhA.1.01 variable lipoprotein family protein OS=Mycoplasma gallisepticum S6 OX=1006581 GN=GCW_02440 PE=4 SV=1	5.861689681	2.812103526	-1.152067665	-2.128249765	-2.701645167	0	0	1	0	0	0	0.000948922	0.016224848	0.003789636	0.034511429	0.728040286	0.766728417	0.003584052	0.011075716	0.029162881	0.041715188	VlhA.1.01 variable lipoprotein family protein	GCW_02440
A0A0F6CKS6	116770000	187830000	179360000	86813000	132430000	154010000	187900000	211300000	235330000	23799000	30601000	32944000	29102000	27905000	27702000	22294000	14815000	28663000	tr|A0A0F6CKS6|A0A0F6CKS6_MYCGL VlhA.1.01 variable lipoprotein family protein OS=Mycoplasma gallisepticum S6 OX=1006581 GN=GCW_02455 PE=4 SV=1	0.409235062	0.365041718	-3.270142929	-2.470107304	-2.139566692	0	0	0	0	0	0	0.221345115	0.341114047	0.254578772	0.390929436	0.00295481	0.009375235	0.026082597	0.042987984	0.039831697	0.054589694	VlhA.1.01 variable lipoprotein family protein	GCW_02455
A0A0F6CKS9	24283000	36572000	40163000	19934000	22073000	25801000	0	0	0	794670	4115900	0	3300300	4760300	6401000	4186200	5394100	5440500	tr|A0A0F6CKS9|A0A0F6CKS9_MYCGL Potassium transporter OS=Mycoplasma gallisepticum S6 OX=1006581 GN=trkA PE=4 SV=1	-1.02803675	-0.054734474	100	-3.777615576	-2.229228315	0	0	3	1	0	0	0.104572979	0.195260749	0.862792693	0.915462614	NA	NA	0.01669223	0.03031854	0.002663175	0.007900158	Potassium transporter	trkA GCW_02480	cation transmembrane transporter activity [GO:0008324]; potassium ion transport [GO:0006813]	cation transmembrane transporter activity [GO:0008324]
A0A0F6CKT1	236700000	366810000	246530000	233030000	455560000	2.47E+08	52185000	72117000	62131000	0	0	2378200	32439000	167300000	27766000	0	0	0	tr|A0A0F6CKT1|A0A0F6CKT1_MYCGL Phospholipid-binding protein OS=Mycoplasma gallisepticum S6 OX=1006581 GN=GCW_02490 PE=4 SV=1	100	100	-100	-6.896554373	-2.039978189	0	0	0	2	0	3	NA	NA	NA	NA	NA	NA	0.021187544	0.036686604	0.060726372	0.078712775	Phospholipid-binding protein	GCW_02490
A0A0F6CKT2	958590000	882990000	940010000	1.67E+09	1928700000	1578700000	701530000	666330000	712360000	22788000	24864000	35021000	23941000	20736000	19843000	31088000	43595000	36390000	tr|A0A0F6CKT2|A0A0F6CKT2_MYCGL Phospholipid-binding protein OS=Mycoplasma gallisepticum S6 OX=1006581 GN=GCW_02495 PE=4 SV=1	-0.426020019	-0.783689821	-4.227156044	-5.072349736	-6.327451714	0	0	0	0	0	0	0.145036884	0.244014598	0.038928083	0.120326115	0.000204937	0.002233817	0.000471532	0.003746996	0.003726644	0.009358958	Phospholipid-binding protein	GCW_02495
A0A0F6CKT3	385990000	108440000	145600000	862430000	685210000	241140000	108010000	51890000	72396000	74606000	219670000	0	197850000	8817500	8390900	10750000	23734000	61674000	tr|A0A0F6CKT3|A0A0F6CKT3_MYCGL 2,5-diketo-D-gluconic acid reductase OS=Mycoplasma gallisepticum S6 OX=1006581 GN=GCW_02500 PE=4 SV=1	2.198653593	1.161249688	-1.272485517	-0.536007143	-3.056175575	0	0	0	1	0	0	0.414852045	0.539547457	0.597814283	0.716428229	0.113204964	0.146027705	0.351838006	0.395373516	0.092388718	0.112186301	2,5-diketo-D-gluconic acid reductase	GCW_02500	oxidoreductase activity [GO:0016491]	oxidoreductase activity [GO:0016491]
A0A0F6CKT4	11285000	12721000	14055000	0	0	7232500	0	0	13058000	8108300	8652600	10056000	16611000	12365000	16551000	12581000	14589000	13431000	tr|A0A0F6CKT4|A0A0F6CKT4_MYCGL Uncharacterized protein OS=Mycoplasma gallisepticum S6 OX=1006581 GN=GCW_02505 PE=4 SV=1	-0.598372788	0.165207135	0.051618814	-0.505170994	1.069193572	0	2	2	0	0	0	0.005020218	0.031107962	0.368250486	0.508589848	0.167289361	0.206623687	0.022713723	0.038286389	0.016802966	0.028026078	Uncharacterized protein	GCW_02505
A0A0F6CKT5	7756800000	8757900000	9842100000	1.16E+10	1.26E+10	1.12E+10	9284500000	8897100000	9000400000	73048000	79243000	62597000	54048000	54640000	48440000	47094000	50347000	67644000	tr|A0A0F6CKT5|A0A0F6CKT5_MYCGL Uncharacterized protein OS=Mycoplasma gallisepticum S6 OX=1006581 GN=GCW_02510 PE=4 SV=1	0.380375881	-0.07126875	-7.363298761	-6.938446491	-7.815176128	0	0	0	0	0	0	0.112040058	0.205787861	0.724018893	0.817288056	0.000158593	0.001920737	0.00473866	0.012640018	0.001142498	0.004590766	Uncharacterized protein	GCW_02510
A0A0F6CKT6	65201000	81698000	71940000	130370000	50832000	141970000	199820000	233250000	141150000	1829100	2109700	1726300	1401500	0	1848800	1883900	0	1199400	tr|A0A0F6CKT6|A0A0F6CKT6_MYCGL Uncharacterized protein OS=Mycoplasma gallisepticum S6 OX=1006581 GN=GCW_02515 PE=4 SV=1	0.292663654	0.076097616	-6.956022001	-5.271624635	-6.050623012	0	0	0	0	1	1	0.255912322	0.378817582	0.946742962	0.967205899	0.019375612	0.032491411	0.004492476	0.012116072	0.065113839	0.082940395	Uncharacterized protein	GCW_02515	integral component of membrane [GO:0016021]
A0A0F6CKT7	1050300000	1109800000	943830000	423650000	540830000	496430000	213170000	195610000	327220000	2465700000	2648500000	2147900000	1874600000	1892400000	1778900000	1740600000	1662300000	1791200000	tr|A0A0F6CKT7|A0A0F6CKT7_MYCGL Aminopeptidase OS=Mycoplasma gallisepticum S6 OX=1006581 GN=pepC_1 PE=3 SV=1	0.483513006	0.094547813	2.819096119	1.226290774	1.9245543	0	0	0	0	0	0	0.035346229	0.09524433	0.085148874	0.197807385	1.27E-05	0.00099117	0.006314719	0.015189458	1.01E-05	0.000373042	Aminopeptidase	pepC_1 GCW_02520	aminopeptidase activity [GO:0004177]; cysteine-type endopeptidase activity [GO:0004197]	aminopeptidase activity [GO:0004177]; cysteine-type endopeptidase activity [GO:0004197]
A0A0F6CKT8	1003800000	1126600000	1018500000	453780000	615710000	540380000	212870000	342480000	292590000	2055900000	2345800000	2354500000	2958200000	2638800000	2746900000	2642600000	3354500000	2970900000	tr|A0A0F6CKT8|A0A0F6CKT8_MYCGL Aminopeptidase OS=Mycoplasma gallisepticum S6 OX=1006581 GN=pepC_2 PE=4 SV=1	-0.408574242	-0.104064411	3.402752189	1.101364094	2.373777675	0	0	0	0	0	0	0.051257589	0.120763954	0.429792868	0.560595391	0.004585853	0.012266452	0.002695439	0.009591105	0.000255279	0.001841351	Aminopeptidase	pepC_2 GCW_02525	aminopeptidase activity [GO:0004177]; cysteine-type peptidase activity [GO:0008234]	aminopeptidase activity [GO:0004177]; cysteine-type peptidase activity [GO:0008234]
A0A0F6CKU0	48553000	46062000	41891000	31115000	40941000	63867000	85424000	179680000	16426000	19026000	22027000	29287000	39231000	37947000	46856000	30035000	59988000	27598000	tr|A0A0F6CKU0|A0A0F6CKU0_MYCGL Uncharacterized protein OS=Mycoplasma gallisepticum S6 OX=1006581 GN=GCW_02535 PE=4 SV=1	-0.741728421	0.076589983	-1.259143004	-0.956547125	-0.132053956	0	0	0	0	0	0	0.266104431	0.388788941	0.859078253	0.915462614	0.367624726	0.417407241	0.006104396	0.014925583	0.727718703	0.746291571	Uncharacterized protein	GCW_02535	integral component of membrane [GO:0016021]
A0A0F6CKU1	1.22E+09	1112400000	1.22E+09	507990000	645920000	529950000	58448000	102270000	84821000	1629700000	1591900000	1597400000	1590800000	1410800000	1527900000	1.07E+09	1266900000	1125100000	tr|A0A0F6CKU1|A0A0F6CKU1_MYCGL Xaa-Pro aminopeptidase OS=Mycoplasma gallisepticum S6 OX=1006581 GN=GCW_02540 PE=3 SV=1	0.476711414	0.387329416	3.81799829	0.436694468	1.427579609	0	0	0	0	0	0	0.013540743	0.054404769	0.010937386	0.055670065	0.002033505	0.0075677	0.00438296	0.01196575	0.000197321	0.001831894	Xaa-Pro aminopeptidase	GCW_02540	aminopeptidase activity [GO:0004177]; metal ion binding [GO:0046872]	aminopeptidase activity [GO:0004177]; metal ion binding [GO:0046872]
A0A0F6CKU2	2536300000	1739800000	737680000	4782900000	5524800000	5650400000	2708700000	2855300000	3396300000	548350000	737510000	409430000	730440000	493370000	459640000	613390000	816660000	562370000	tr|A0A0F6CKU2|A0A0F6CKU2_MYCGL 50S ribosomal protein L33 OS=Mycoplasma gallisepticum S6 OX=1006581 GN=rpmG PE=3 SV=1	-0.232989713	-0.243100926	-2.169025238	-1.564366608	-3.244796114	0	0	0	0	0	0	0.46672969	0.586671398	0.422584799	0.558107621	0.003768697	0.011006532	0.163614103	0.198387673	0.001543421	0.005371592	50S ribosomal protein L33	rpmG GCW_02545	ribosome [GO:0005840]; structural constituent of ribosome [GO:0003735]; translation [GO:0006412]	structural constituent of ribosome [GO:0003735]
A0A0F6CKU3	200280000	216620000	228660000	269110000	261880000	243460000	151110000	155500000	156150000	1437300000	1460300000	1314200000	2.32E+09	2201200000	2067700000	1198800000	1314400000	1138700000	tr|A0A0F6CKU3|A0A0F6CKU3_MYCGL Arginine deiminase OS=Mycoplasma gallisepticum S6 OX=1006581 GN=arcA_2 PE=3 SV=1	0.20578967	0.850733346	2.980311189	2.705813836	3.088136602	0	0	0	0	0	0	0.054032963	0.123425549	0.00064203	0.02535141	0.002325179	0.008057762	0.001069167	0.005802185	0.001239676	0.004806463	Arginine deiminase	arcA_2 GCW_02560	arginine deiminase activity [GO:0016990]; arginine catabolic process [GO:0006527]	arginine deiminase activity [GO:0016990]
A0A0F6CKU7	3327400000	3553900000	3782500000	3858800000	3.92E+09	4438100000	4094600000	3692600000	3621900000	124890000	139210000	117780000	91434000	118470000	86937000	107700000	117120000	145030000	tr|A0A0F6CKU7|A0A0F6CKU7_MYCGL Uncharacterized protein OS=Mycoplasma gallisepticum S6 OX=1006581 GN=GCW_02585 PE=4 SV=1	0.046179089	-0.317249903	-4.947100904	-4.803458453	-5.363398297	0	0	0	0	0	0	0.774661043	0.844061669	0.179368442	0.312515016	0.001513135	0.006917765	0.001434649	0.006623888	0.002068701	0.006625838	Uncharacterized protein	GCW_02585	integral component of membrane [GO:0016021]
A0A0F6CKU8	2329400000	2193900000	2025400000	2658800000	2942600000	2879100000	897020000	1180600000	1039100000	1.17E+10	1.17E+10	1.11E+10	1.56E+10	1.65E+10	1.80E+10	1.28E+10	1.33E+10	1.37E+10	tr|A0A0F6CKU8|A0A0F6CKU8_MYCGL Peptidase M17 OS=Mycoplasma gallisepticum S6 OX=1006581 GN=pepA PE=3 SV=1	-0.203174643	0.336599084	3.671837807	2.397483174	2.564316116	0	0	0	0	0	0	0.006135626	0.034949769	0.025463691	0.08873117	0.000117865	0.001660233	3.93E-05	0.000918696	0.002102545	0.006685789	Peptidase M17	pepA GCW_02590	cytoplasm [GO:0005737]; manganese ion binding [GO:0030145]; metalloaminopeptidase activity [GO:0070006]	manganese ion binding [GO:0030145]; metalloaminopeptidase activity [GO:0070006]
A0A0F6CKV0	434300000	422290000	403810000	825130000	880190000	874880000	275590000	254970000	326150000	600990000	520580000	495030000	1006800000	1068900000	1085400000	959030000	1036500000	1047800000	tr|A0A0F6CKV0|A0A0F6CKV0_MYCGL VlhA.2.01 variable lipoprotein family protein OS=Mycoplasma gallisepticum S6 OX=1006581 GN=vlhA.2.01 PE=4 SV=1	-0.912688027	0.054775896	1.828771946	0.359081093	0.292943777	0	0	0	0	0	0	0.000396145	0.009903627	0.346950859	0.49115231	5.39E-05	0.001306056	0.056328904	0.078358084	0.003830493	0.009511675	VlhA.2.01 variable lipoprotein family protein	vlhA.2.01 GCW_02605
A0A0F6CKV2	16163000	23446000	21896000	0	24922000	24100000	0	42659000	36399000	0	6727500	10630000	19067000	11805000	14207000	17114000	16792000	30464000	tr|A0A0F6CKV2|A0A0F6CKV2_MYCGL Diadenylate cyclase OS=Mycoplasma gallisepticum S6 OX=1006581 GN=disA PE=3 SV=1	-1.305866797	-0.513932957	-0.88148549	-1.240182026	-0.705936333	0	1	1	1	0	0	0.052669812	0.123425549	0.291623279	0.430310571	0.755051737	0.785686295	0.021907025	0.037738988	0.889113952	0.893155379	Diadenylate cyclase (DAC) (EC 2.7.7.85) (Cyclic-di-AMP synthase) (c-di-AMP synthase)	disA dacB GCW_02620	integral component of membrane [GO:0016021]; plasma membrane [GO:0005886]; adenylate cyclase activity [GO:0004016]; ATP binding [GO:0005524]; nucleotidyltransferase activity [GO:0016779]; cAMP biosynthetic process [GO:0006171]; second-messenger-mediated signaling [GO:0019932]	adenylate cyclase activity [GO:0004016]; ATP binding [GO:0005524]; nucleotidyltransferase activity [GO:0016779]
A0A0F6CKV3	306360000	298210000	237310000	405980000	400770000	298180000	237040000	256410000	263410000	107850000	94705000	94879000	26991000	26244000	47176000	80793000	54702000	54578000	tr|A0A0F6CKV3|A0A0F6CKV3_MYCGL Ribonuclease R OS=Mycoplasma gallisepticum S6 OX=1006581 GN=rnr PE=3 SV=1	0.646015962	-0.920636286	-1.993472852	-1.501045036	-3.459965744	0	0	0	0	0	0	0.036155631	0.096625747	0.057617067	0.153532538	9.38E-05	0.001658967	0.011637587	0.023327595	0.008816396	0.016512064	Ribonuclease R (RNase R) (EC 3.1.13.1)	rnr GCW_02625	cytoplasm [GO:0005737]; exoribonuclease II activity [GO:0008859]; RNA binding [GO:0003723]	exoribonuclease II activity [GO:0008859]; RNA binding [GO:0003723]
A0A0F6CKV5	0	2478200	0	0	0	0	2516100	1625000	0	5423900	8570600	0	0	13016000	9168300	28075000	30492000	9070900	tr|A0A0F6CKV5|A0A0F6CKV5_MYCGL Probable cell division protein WhiA OS=Mycoplasma gallisepticum S6 OX=1006581 GN=whiA PE=3 SV=1	-1.688009425	-1.023330336	3.444783421	1.497495415	100	2	3	1	1	1	0	0.105068578	0.195375455	0.142140224	0.260686321	0.087270466	0.115653261	0.26120458	0.302698016	NA	NA	Probable cell division protein WhiA	whiA GCW_02635	DNA binding [GO:0003677]; cell cycle [GO:0007049]; cell division [GO:0051301]; regulation of sporulation [GO:0043937]	DNA binding [GO:0003677]
A0A0F6CKV6	108930000	167120000	159520000	719750000	759450000	433230000	24198000	38306000	3664700	0	0	0	1804900	0	0	0	1593900	0	tr|A0A0F6CKV6|A0A0F6CKV6_MYCGL Thioredoxin reductase OS=Mycoplasma gallisepticum S6 OX=1006581 GN=trxB_2 PE=3 SV=1	-100	0.179357789	-3.790553411	-100	-8.464309819	0	0	0	3	2	2	NA	NA	0.934446119	0.963057955	0.165334091	0.204788817	NA	NA	0.025058192	0.037042544	Thioredoxin reductase (EC 1.8.1.9)	trxB_2 GCW_02640	cytoplasm [GO:0005737]; thioredoxin-disulfide reductase activity [GO:0004791]; removal of superoxide radicals [GO:0019430]	thioredoxin-disulfide reductase activity [GO:0004791]
A0A0F6CKV7	21105000	7764000	35721000	25384000	34455000	17611000	12156000	4516300	1051800	297850000	372680000	329630000	412440000	387530000	463810000	243830000	181420000	215140000	tr|A0A0F6CKV7|A0A0F6CKV7_MYCGL GntR family HTH transcriptional regulator OS=Mycoplasma gallisepticum S6 OX=1006581 GN=GCW_02645 PE=4 SV=1	0.643208128	0.980722655	5.175166503	3.952776182	4.02833629	0	0	0	0	0	0	0.01408261	0.056081192	0.002326129	0.031183374	0.006105859	0.014390025	0.001965235	0.008250281	0.002237323	0.007063549	GntR family HTH transcriptional regulator	GCW_02645	DNA-binding transcription factor activity [GO:0003700]	DNA-binding transcription factor activity [GO:0003700]
A0A0F6CKV8	10116000	0	15089000	0	0	0	9026800	0	0	70969000	69828000	62934000	37649000	35053000	42917000	54471000	58749000	47876000	tr|A0A0F6CKV8|A0A0F6CKV8_MYCGL Uncharacterized protein OS=Mycoplasma gallisepticum S6 OX=1006581 GN=GCW_02650 PE=4 SV=1	0.338744847	-0.478542173	2.572599719	2.429921159	100	1	3	2	0	0	0	0.02654732	0.081267307	0.021220923	0.079593709	0.000318623	0.002684284	0.001054901	0.005795446	NA	NA	Uncharacterized protein	GCW_02650
A0A0F6CKW0	1325700000	1268500000	1244400000	413070000	561490000	574110000	2001100000	1960600000	1.66E+09	717430000	632210000	601330000	528730000	552320000	556460000	512300000	476190000	491850000	tr|A0A0F6CKW0|A0A0F6CKW0_MYCGL Spermidine/putrescine ABC transportersubstrate-binding protein OS=Mycoplasma gallisepticum S6 OX=1006581 GN=potD PE=4 SV=1	0.398263026	0.145575149	-1.924564548	-0.976388639	0.080473958	0	0	0	0	0	0	0.03650306	0.096625747	0.019320202	0.07544872	0.005735825	0.013740767	0.000244751	0.002580979	0.626392807	0.654528654	Spermidine/putrescine ABC transportersubstrate-binding protein	potD GCW_02665	membrane [GO:0016020]
A0A0F6CKW3	154360000	191370000	193320000	89251000	75097000	93828000	91100000	144940000	145550000	99986000	112940000	90655000	39502000	50102000	46800000	71131000	108650000	88640000	tr|A0A0F6CKW3|A0A0F6CKW3_MYCGL Spermidine/putrescine import ATP-binding protein PotA OS=Mycoplasma gallisepticum S6 OX=1006581 GN=potA PE=3 SV=1	0.177583955	-0.976611594	-0.507525819	-0.828337597	-0.920468943	0	0	0	0	0	0	0.416474059	0.540096042	0.046484112	0.132903594	0.163278883	0.202819354	0.012000119	0.023946426	0.007153815	0.014169934	Spermidine/putrescine import ATP-binding protein PotA (EC 7.6.2.11)	potA GCW_02680	plasma membrane [GO:0005886]; ATP binding [GO:0005524]; ATPase activity [GO:0016887]; ATPase-coupled putrescine transmembrane transporter activity [GO:0015594]; ATPase-coupled spermidine transmembrane transporter activity [GO:0015595]	ATPase activity [GO:0016887]; ATPase-coupled putrescine transmembrane transporter activity [GO:0015594]; ATPase-coupled spermidine transmembrane transporter activity [GO:0015595]; ATP binding [GO:0005524]
A0A0F6CKW4	1.32E+10	1.23E+10	1.24E+10	8464800000	9346200000	8.89E+09	9825400000	1.08E+10	1.04E+10	1.29E+09	1325200000	1455700000	583020000	625100000	652310000	772810000	876620000	879340000	tr|A0A0F6CKW4|A0A0F6CKW4_MYCGL Uncharacterized protein OS=Mycoplasma gallisepticum S6 OX=1006581 GN=GCW_02685 PE=4 SV=1	0.685138908	-0.442799716	-3.61698858	-3.221806836	-3.843347846	0	0	0	0	0	0	0.002018553	0.018537734	0.009991791	0.054533511	0.000740468	0.004760652	0.00049767	0.003818328	0.000883943	0.004011835	Uncharacterized protein	GCW_02685	integral component of membrane [GO:0016021]
A0A0F6CKW5	59541000	65147000	45839000	24968000	34355000	54628000	42308000	48058000	38779000	38677000	80698000	50576000	16750000	20613000	23832000	23046000	30634000	26507000	tr|A0A0F6CKW5|A0A0F6CKW5_MYCGL Ribonuclease Y OS=Mycoplasma gallisepticum S6 OX=1006581 GN=rny PE=3 SV=1	1.083678581	-0.389954584	-0.687551519	-0.004881332	-0.896927899	0	0	0	0	0	0	0.135217992	0.232244643	0.10281328	0.216625189	0.010390312	0.021268432	0.989797174	0.992026447	0.176883242	0.203599982	Ribonuclease Y (RNase Y) (EC 3.1.-.-)	rny GCW_02690	integral component of membrane [GO:0016021]; plasma membrane [GO:0005886]; endoribonuclease activity [GO:0004521]; RNA binding [GO:0003723]; mRNA catabolic process [GO:0006402]	endoribonuclease activity [GO:0004521]; RNA binding [GO:0003723]
A0A0F6CKW8	5833100000	7739900000	8784200000	1.07E+10	1.10E+10	1.20E+10	7112500000	7279200000	6312100000	2032900	2211100	2329800	5547300	3484300	5924900	6486300	7485900	10459000	tr|A0A0F6CKW8|A0A0F6CKW8_MYCGL Peptide methionine sulfoxide reductase MsrB OS=Mycoplasma gallisepticum S6 OX=1006581 GN=msrB PE=3 SV=1	-1.893925257	-0.70795212	-9.726955144	-11.73172433	-11.14041205	0	0	0	0	0	0	0.037293435	0.098140619	0.101323981	0.215491847	0.001869563	0.007343509	0.013182215	0.025728445	0.001253364	0.004817276	Peptide methionine sulfoxide reductase MsrB (EC 1.8.4.12) (Peptide-methionine (R)-S-oxide reductase)	msrB GCW_02705	peptide-methionine (R)-S-oxide reductase activity [GO:0033743]; protein repair [GO:0030091]; response to oxidative stress [GO:0006979]	peptide-methionine (R)-S-oxide reductase activity [GO:0033743]
A0A0F6CKW9	6193100000	5689700000	5369100000	8570800000	8527600000	8220400000	5649100000	5103900000	4657300000	2.97E+10	3.31E+10	3.16E+10	2.27E+10	2.33E+10	2.35E+10	2.25E+10	2.39E+10	2.44E+10	tr|A0A0F6CKW9|A0A0F6CKW9_MYCGL 60 kDa chaperonin OS=Mycoplasma gallisepticum S6 OX=1006581 GN=groEL PE=3 SV=1	0.415154596	-0.026389243	2.200669264	2.45296355	1.45796594	0	0	0	0	0	0	0.005303892	0.032253399	0.54379445	0.660425968	0.000105645	0.001658967	0.000893869	0.005426616	1.39E-05	0.000473134	60 kDa chaperonin	groEL GCW_02710	ATP binding [GO:0005524]; protein refolding [GO:0042026]	ATP binding [GO:0005524]
A0A0F6CKX0	284650000	291420000	265770000	571680000	334780000	361150000	186750000	179010000	209080000	5686200	3608200	5304800	6349000	6752700	4613900	13946000	9316700	15086000	tr|A0A0F6CKX0|A0A0F6CKX0_MYCGL 10 kDa chaperonin OS=Mycoplasma gallisepticum S6 OX=1006581 GN=groES PE=3 SV=1	-1.393288357	-1.114157344	-3.905910878	-5.849584841	-6.160946808	0	0	0	0	0	0	0.034200234	0.092711477	0.046371163	0.132903594	0.001849749	0.007331731	0.000718527	0.004844614	0.030870471	0.043593445	10 kDa chaperonin	groES GCW_02715	protein folding [GO:0006457]
A0A0F6CKX1	502720000	457070000	531440000	853660000	845060000	806320000	460160000	511610000	592040000	4018600000	4553500000	3968700000	4351200000	4482800000	4289700000	4025600000	4080800000	3973600000	tr|A0A0F6CKX1|A0A0F6CKX1_MYCGL Pyruvate kinase OS=Mycoplasma gallisepticum S6 OX=1006581 GN=pykF PE=3 SV=1	0.054008929	0.119554066	2.949483311	3.072054689	2.389268975	0	0	0	0	0	0	0.499320567	0.612245926	0.011766501	0.058149464	4.06E-07	8.85E-05	0.002302969	0.008805243	0.00011365	0.001357656	Pyruvate kinase (EC 2.7.1.40)	pykF GCW_02720	ATP binding [GO:0005524]; kinase activity [GO:0016301]; magnesium ion binding [GO:0000287]; potassium ion binding [GO:0030955]; pyruvate kinase activity [GO:0004743]	ATP binding [GO:0005524]; kinase activity [GO:0016301]; magnesium ion binding [GO:0000287]; potassium ion binding [GO:0030955]; pyruvate kinase activity [GO:0004743]
A0A0F6CKX2	106180000	115300000	118470000	212770000	216440000	294680000	51831000	61151000	84492000	0	0	7272200	0	2720500	3731400	8954500	6174400	10216000	tr|A0A0F6CKX2|A0A0F6CKX2_MYCGL 6-phosphofructokinase OS=Mycoplasma gallisepticum S6 OX=1006581 GN=pfkA PE=3 SV=1	-0.216269189	-1.388936988	-2.96189534	-3.961824382	-6.224940098	0	0	0	2	1	0	0.114606054	0.207954533	0.018364142	0.072973303	0.026009463	0.041779497	4.86E-05	0.001029313	0.012136933	0.021530116	6-phosphofructokinase (EC 2.7.1.11)	pfkA GCW_02725	cytoplasm [GO:0005737]; 6-phosphofructokinase activity [GO:0003872]; ATP binding [GO:0005524]; metal ion binding [GO:0046872]; fructose 6-phosphate metabolic process [GO:0006002]	6-phosphofructokinase activity [GO:0003872]; ATP binding [GO:0005524]; metal ion binding [GO:0046872]
A0A0F6CKX3	20236000	17004000	22225000	14388000	9107900	17726000	0	5168400	5021900	0	0	0	5840300	5728200	4572600	0	8854400	0	tr|A0A0F6CKX3|A0A0F6CKX3_MYCGL Lipoate--protein ligase OS=Mycoplasma gallisepticum S6 OX=1006581 GN=lplA PE=4 SV=1	-100	-0.718690055	0.797269929	-100	-1.352672103	0	0	1	3	0	2	NA	NA	0.497847654	0.61618849	0.903771415	0.90793626	NA	NA	0.075901163	0.095307711	Lipoate--protein ligase (EC 6.3.1.20)	lplA GCW_02730	ATP binding [GO:0005524]; ligase activity [GO:0016874]; protein lipoylation [GO:0009249]	ATP binding [GO:0005524]; ligase activity [GO:0016874]
A0A0F6CKX4	375740000	273910000	279210000	233760000	222930000	215030000	233240000	153210000	243370000	73795000	84832000	85678000	28246000	31324000	28394000	67867000	43615000	56403000	tr|A0A0F6CKX4|A0A0F6CKX4_MYCGL Dihydrolipoyl dehydrogenase OS=Mycoplasma gallisepticum S6 OX=1006581 GN=lpd PE=3 SV=1	0.541210055	-0.932488221	-1.907466235	-1.926777776	-2.93287487	0	0	0	0	0	0	0.04751804	0.114963001	0.059978767	0.158427055	0.026948716	0.042881898	0.019274802	0.034446936	0.000542489	0.002888918	Dihydrolipoyl dehydrogenase (EC 1.8.1.4)	lpd GCW_02735	dihydrolipoyl dehydrogenase activity [GO:0004148]; flavin adenine dinucleotide binding [GO:0050660]; cell redox homeostasis [GO:0045454]	dihydrolipoyl dehydrogenase activity [GO:0004148]; flavin adenine dinucleotide binding [GO:0050660]
A0A0F6CKX5	3375300000	2658400000	2528600000	4048200000	4713300000	3830400000	2556100000	2.34E+09	2210600000	1582800000	1770100000	1558300000	2117800000	2385900000	2337100000	2211500000	2497900000	2380300000	tr|A0A0F6CKX5|A0A0F6CKX5_MYCGL Dihydrolipoamide acetyltransferase component of pyruvate dehydrogenase complex OS=Mycoplasma gallisepticum S6 OX=1006581 GN=aceF PE=3 SV=1	-0.529649006	-0.05155953	-0.00264297	-0.80192281	-0.880259032	0	0	0	0	0	0	0.00285889	0.02315734	0.517637587	0.633756289	0.975211549	0.975211549	0.036914549	0.055874063	0.012621064	0.02222514	Dihydrolipoamide acetyltransferase component of pyruvate dehydrogenase complex (EC 2.3.1.-)	aceF GCW_02740	transferase activity, transferring acyl groups [GO:0016746]	transferase activity, transferring acyl groups [GO:0016746]
A0A0F6CKX6	2508300000	1926700000	2144300000	5479200000	6007700000	6664300000	1139500000	1144400000	1150300000	2547700000	2382500000	2685900000	1277800000	1391900000	1274400000	1.17E+09	1273800000	1583600000	tr|A0A0F6CKX6|A0A0F6CKX6_MYCGL Pyruvate dehydrogenase E1 subunit beta OS=Mycoplasma gallisepticum S6 OX=1006581 GN=acoB PE=4 SV=1	0.918487392	-0.030868899	0.230590968	0.211118324	-2.202296894	0	0	0	0	0	0	0.002135307	0.01884094	0.843788808	0.901500778	0.25007773	0.295484797	0.168134913	0.202764326	0.004763651	0.011081758	Pyruvate dehydrogenase E1 subunit beta	acoB GCW_02745	catalytic activity [GO:0003824]	catalytic activity [GO:0003824]
A0A0F6CKX7	2664800000	2287400000	2603900000	4993900000	5587300000	5695800000	2120800000	2064100000	2182700000	4426700000	4776700000	4366300000	4007500000	4060700000	4198600000	4266800000	4.24E+09	4965100000	tr|A0A0F6CKX7|A0A0F6CKX7_MYCGL Pyruvate dehydrogenase E1 component subunit alpha OS=Mycoplasma gallisepticum S6 OX=1006581 GN=acoA PE=4 SV=1	0.010756795	-0.134873084	1.080810415	0.844675126	-0.408075875	0	0	0	0	0	0	0.908707433	0.933603527	0.230247882	0.367261587	0.008864045	0.018717053	0.000333836	0.002991738	0.020068256	0.031792721	Pyruvate dehydrogenase E1 component subunit alpha (EC 1.2.4.1)	acoA pdhA GCW_02750	pyruvate dehydrogenase (acetyl-transferring) activity [GO:0004739]; glycolytic process [GO:0006096]	pyruvate dehydrogenase (acetyl-transferring) activity [GO:0004739]
A0A0F6CKX8	2944500000	3000700000	3084600000	3163800000	3062300000	3107300000	1277300000	1.34E+09	1266900000	2750600000	3477300000	3175500000	2327400000	2820600000	2836800000	2179200000	2578100000	2265800000	tr|A0A0F6CKX8|A0A0F6CKX8_MYCGL NADH oxidase OS=Mycoplasma gallisepticum S6 OX=1006581 GN=GCW_02755 PE=4 SV=1	0.421074511	0.185148295	0.855976961	0.058488454	-0.225146454	0	0	0	0	0	0	0.043009351	0.105760699	0.202190822	0.332337563	0.011198732	0.021942612	0.616895383	0.66149023	0.110796028	0.13094076	NADH oxidase	GCW_02755	flavin adenine dinucleotide binding [GO:0050660]; oxidoreductase activity [GO:0016491]; cell redox homeostasis [GO:0045454]	flavin adenine dinucleotide binding [GO:0050660]; oxidoreductase activity [GO:0016491]
A0A0F6CKX9	809680000	688380000	685990000	770170000	1069800000	1095800000	69194000	119530000	68189000	630550	4036800	0	1191000	0	8377600	9042600	1609400	1887000	tr|A0A0F6CKX9|A0A0F6CKX9_MYCGL Acetate kinase OS=Mycoplasma gallisepticum S6 OX=1006581 GN=ackA PE=3 SV=1	-0.840784233	0.194919966	-4.356785692	-8.285224011	-7.676252873	0	0	0	1	1	0	0.408589304	0.534491822	0.795486783	0.863873393	0.038295464	0.057774472	0.003121749	0.010193262	0.011241632	0.020280821	Acetate kinase (EC 2.7.2.1) (Acetokinase)	ackA GCW_02760	cytoplasm [GO:0005737]; acetate kinase activity [GO:0008776]; ATP binding [GO:0005524]; magnesium ion binding [GO:0000287]; acetyl-CoA biosynthetic process [GO:0006085]; organic acid metabolic process [GO:0006082]	acetate kinase activity [GO:0008776]; ATP binding [GO:0005524]; magnesium ion binding [GO:0000287]
A0A0F6CKY0	0	0	0	6577600	6784200	6724100	0	0	0	12080000	5772600	8275600	4629700	6586600	6023600	3622800	3731900	4178100	tr|A0A0F6CKY0|A0A0F6CKY0_MYCGL Cation transporter OS=Mycoplasma gallisepticum S6 OX=1006581 GN=trkG PE=4 SV=1	1.179864918	0.580008585	100	100	-0.2204317	3	0	3	0	0	0	0.116312856	0.20936314	0.072079473	0.176497303	NA	NA	NA	NA	0.243579901	0.27325461	Cation transporter	trkG GCW_02765	integral component of membrane [GO:0016021]; cation transmembrane transporter activity [GO:0008324]	cation transmembrane transporter activity [GO:0008324]
A0A0F6CKY2	33098000	34860000	33856000	22569000	30153000	24562000	7821400	15495000	19405000	3872100	2400500	3805000	3248900	0	2635500	3007700	3998100	6618800	tr|A0A0F6CKY2|A0A0F6CKY2_MYCGL Deoxyguanosine kinase OS=Mycoplasma gallisepticum S6 OX=1006581 GN=GCW_02775 PE=4 SV=1	-0.435061776	-0.62628415	-1.648745051	-3.33671195	-3.130240041	0	0	0	0	1	0	0.395599796	0.523587965	0.153992657	0.277923003	0.09289582	0.122364282	1.71E-06	7.63E-05	0.003440346	0.009076708	Deoxyguanosine kinase	GCW_02775	ATP binding [GO:0005524]; deoxynucleoside kinase activity [GO:0019136]	ATP binding [GO:0005524]; deoxynucleoside kinase activity [GO:0019136]
A0A0F6CKY4	1751700000	1636100000	1914700000	1121700000	1338100000	1285900000	1942200000	1943400000	1932600000	2.74E+10	2.48E+10	2.58E+10	1.66E+10	1.71E+10	1.79E+10	3.19E+10	3.19E+10	3.19E+10	tr|A0A0F6CKY4|A0A0F6CKY4_MYCGL ClpB chaperone OS=Mycoplasma gallisepticum S6 OX=1006581 GN=clpB PE=3 SV=1	-0.295634024	-0.889559986	4.040130385	3.878396535	3.785907933	0	0	0	0	0	0	0.016253965	0.063054173	0.000683737	0.02535141	2.79E-09	1.21E-06	0.000884344	0.005426616	0.00042265	0.002490427	ClpB chaperone	clpB GCW_02785	ATP binding [GO:0005524]; ATPase activity [GO:0016887]	ATPase activity [GO:0016887]; ATP binding [GO:0005524]
A0A0F6CKY5	5353000	8003900	21417000	3919300	8974800	8198600	4103000	5388500	0	97508000	132960000	145220000	32351000	15525000	33279000	48050000	62517000	64520000	tr|A0A0F6CKY5|A0A0F6CKY5_MYCGL Phosphate acyltransferase OS=Mycoplasma gallisepticum S6 OX=1006581 GN=plsX PE=3 SV=1	1.101463066	-1.109320082	3.620329555	3.433458251	1.943936202	0	0	1	0	0	0	0.031138012	0.087039504	0.016016997	0.066528123	0.005089958	0.013054246	0.00921337	0.019806519	0.065062502	0.082940395	Phosphate acyltransferase (EC 2.3.1.274) (Acyl-ACP phosphotransacylase) (Acyl-[acyl-carrier-protein]--phosphate acyltransferase) (Phosphate-acyl-ACP acyltransferase)	plsX GCW_02795	cytoplasm [GO:0005737]; phosphate:acyl-[acyl carrier protein] acyltransferase activity [GO:0043811]; fatty acid biosynthetic process [GO:0006633]; phospholipid biosynthetic process [GO:0008654]	phosphate:acyl-[acyl carrier protein] acyltransferase activity [GO:0043811]
A0A0F6CKY6	255340000	170510000	244810000	191620000	178860000	173080000	569910000	590460000	485570000	310520000	262640000	255220000	239560000	276550000	258120000	353120000	405350000	465740000	tr|A0A0F6CKY6|A0A0F6CKY6_MYCGL Dihydroxyacetone kinase, DAK2 domain fusion protein YloV OS=Mycoplasma gallisepticum S6 OX=1006581 GN=GCW_02800 PE=4 SV=1	-0.563486431	-0.661016942	-0.427060688	0.304711164	0.510322917	0	0	0	0	0	0	0.036324787	0.096625747	0.033714514	0.110671556	0.037086536	0.056340522	0.185585578	0.220817065	0.007826703	0.015187019	Dihydroxyacetone kinase, DAK2 domain fusion protein YloV	GCW_02800	glycerone kinase activity [GO:0004371]; glycerol metabolic process [GO:0006071]	glycerone kinase activity [GO:0004371]
A0A0F6CKY7	17666000	2413800	17066000	12582000	11928000	14028000	67044000	81082000	68752000	6160100	7104300	8269300	5696800	5247300	4985400	0	4742100	3840600	tr|A0A0F6CKY7|A0A0F6CKY7_MYCGL Uncharacterized protein OS=Mycoplasma gallisepticum S6 OX=1006581 GN=GCW_02805 PE=4 SV=1	0.742130253	0.307235007	-4.074345832	-0.786602867	-1.274580718	0	0	0	0	0	1	0.080874333	0.160323568	0.232484613	0.368236118	0.001904979	0.00740442	0.406411144	0.453265561	0.00345202	0.009076708	Uncharacterized protein	GCW_02805
A0A0F6CKZ0	0	0	0	0	0	0	2266700	0	0	18756000	6269600	7388700	5032900	5455300	5316300	4378500	3628600	3655000	tr|A0A0F6CKZ0|A0A0F6CKZ0_MYCGL Exopolyphosphatase-related protein OS=Mycoplasma gallisepticum S6 OX=1006581 GN=GCW_02820 PE=4 SV=1	1.474802819	0.438507795	0.778199731	100	100	3	3	2	0	0	0	0.224656812	0.34503606	0.015754279	0.06608045	0.042704758	0.062271821	NA	NA	NA	NA	Exopolyphosphatase-related protein	GCW_02820	nucleic acid binding [GO:0003676]	nucleic acid binding [GO:0003676]
A0A0F6CKZ1	0	0	0	0	0	17429000	31325000	46666000	219740000	66370000	61508000	55172000	51724000	58537000	53020000	60418000	76921000	49122000	tr|A0A0F6CKZ1|A0A0F6CKZ1_MYCGL Probable tRNA sulfurtransferase OS=Mycoplasma gallisepticum S6 OX=1006581 GN=thiI PE=3 SV=1	-0.026636136	-0.191516986	-0.675135535	100	1.642832721	3	2	0	0	0	0	0.905348026	0.932280576	0.441840753	0.560701562	0.602852084	0.645325581	NA	NA	0.007867093	0.015187019	Probable tRNA sulfurtransferase (EC 2.8.1.4) (Sulfur carrier protein ThiS sulfurtransferase) (Thiamine biosynthesis protein ThiI) (tRNA 4-thiouridine synthase)	thiI GCW_02825	cytoplasm [GO:0005737]; ATP binding [GO:0005524]; sulfurtransferase activity [GO:0016783]; tRNA adenylyltransferase activity [GO:0004810]; tRNA binding [GO:0000049]; thiamine biosynthetic process [GO:0009228]; thiamine diphosphate biosynthetic process [GO:0009229]; tRNA thio-modification [GO:0034227]	ATP binding [GO:0005524]; sulfurtransferase activity [GO:0016783]; tRNA adenylyltransferase activity [GO:0004810]; tRNA binding [GO:0000049]
A0A0F6CKZ4	27576000	46222000	93730000	47411000	0	0	212230000	122380000	104410000	185520000	128410000	125910000	267980000	147120000	183740000	186060000	196380000	198450000	tr|A0A0F6CKZ4|A0A0F6CKZ4_MYCGL RNA helicase OS=Mycoplasma gallisepticum S6 OX=1006581 GN=GCW_02855 PE=4 SV=1	-0.401286182	0.043905596	0.403978329	1.39257657	2.073914362	0	2	0	0	0	0	0.132222404	0.229528203	0.882927736	0.932322295	0.291300521	0.341416739	0.030564457	0.048749762	0.022052393	0.033844297	RNA helicase	GCW_02855	ATP binding [GO:0005524]; helicase activity [GO:0004386]; nucleic acid binding [GO:0003676]	ATP binding [GO:0005524]; helicase activity [GO:0004386]; nucleic acid binding [GO:0003676]
A0A0F6CKZ5	4399400000	5321600000	5295600000	2125200000	2670400000	2.51E+09	910060000	1091900000	1027800000	9360300000	9.11E+09	9352700000	1.27E+10	1.22E+10	1.21E+10	7659800000	9.69E+09	8817300000	tr|A0A0F6CKZ5|A0A0F6CKZ5_MYCGL Enolase OS=Mycoplasma gallisepticum S6 OX=1006581 GN=eno PE=3 SV=1	0.088851489	0.498525441	3.110202927	0.889771637	2.339521676	0	0	0	0	0	0	0.445186192	0.564320525	0.018001096	0.072163687	0.0054297	0.013375463	0.003073539	0.010193262	2.88E-06	0.000115647	Enolase (EC 4.2.1.11) (2-phospho-D-glycerate hydro-lyase) (2-phosphoglycerate dehydratase)	eno GCW_02860	cell surface [GO:0009986]; extracellular region [GO:0005576]; phosphopyruvate hydratase complex [GO:0000015]; magnesium ion binding [GO:0000287]; phosphopyruvate hydratase activity [GO:0004634]; glycolytic process [GO:0006096]	magnesium ion binding [GO:0000287]; phosphopyruvate hydratase activity [GO:0004634]
A0A0F6CKZ6	1739900000	1766200000	661800000	997250000	1149500000	415020000	1032400000	724270000	749090000	118840000	144340000	139060000	11536000	14079000	12114000	27282000	23673000	21195000	tr|A0A0F6CKZ6|A0A0F6CKZ6_MYCGL Membrane protein DUF1673 OS=Mycoplasma gallisepticum S6 OX=1006581 GN=GCW_02865 PE=4 SV=1	2.478985255	-0.935325532	-5.118105036	-3.373192204	-6.085323281	0	0	0	0	0	0	0.003481915	0.02537864	0.01228979	0.058187942	0.014498521	0.026560315	0.074654108	0.100365795	0.064038833	0.082043954	Membrane protein DUF1673	GCW_02865	integral component of membrane [GO:0016021]
A0A0F6CKZ7	40674000	50134000	29706000	59089000	49741000	71418000	126350000	147490000	127430000	20197000	10462000	8636600	7557800	9589600	8636100	8927200	4999900	9912300	tr|A0A0F6CKZ7|A0A0F6CKZ7_MYCGL Histidine triad nucleotide-binding protein OS=Mycoplasma gallisepticum S6 OX=1006581 GN=GCW_02870 PE=4 SV=1	0.721019854	0.113100191	-4.073153469	-1.616761067	-2.80546323	0	0	0	0	0	0	0.286940566	0.416526628	0.718287129	0.813922011	0.002046158	0.0075677	0.024792925	0.041014318	0.013932478	0.024110722	Histidine triad nucleotide-binding protein	GCW_02870	catalytic activity [GO:0003824]	catalytic activity [GO:0003824]
A0A0F6CKZ8	33709000	20163000	20387000	18168000	23433000	23028000	17191000	17825000	18252000	0	0	0	0	0	0	0	0	0	tr|A0A0F6CKZ8|A0A0F6CKZ8_MYCGL ER membrane protein SH3, eukaryotic protein OS=Mycoplasma gallisepticum S6 OX=1006581 GN=GCW_02875 PE=4 SV=1	NA	NA	-100	-100	-100	0	0	0	3	3	3	NA	NA	NA	NA	NA	NA	NA	NA	NA	NA	ER membrane protein SH3, eukaryotic protein	GCW_02875	integral component of membrane [GO:0016021]
A0A0F6CKZ9	0	0	12661000	0	0	9091400	52250000	12134000	0	15224000	16672000	15135000	9639500	11819000	10881000	29924000	26266000	23415000	tr|A0A0F6CKZ9|A0A0F6CKZ9_MYCGL Transcription termination factor NusB OS=Mycoplasma gallisepticum S6 OX=1006581 GN=nusB PE=4 SV=1	-0.759247042	-1.299561676	-0.278805662	0.30825815	0.245760493	2	2	1	0	0	0	0.022777073	0.077691022	0.008424165	0.05176508	0.779150805	0.80499941	0.111171092	0.142158436	0.11940782	0.139625017	Transcription termination factor NusB	nusB GCW_02880	RNA binding [GO:0003723]; regulation of transcription, DNA-templated [GO:0006355]	RNA binding [GO:0003723]
A0A0F6CL01	105130000	191780000	118790000	411360000	153750000	554930000	88483000	42925000	32797000	7045900	36934000	53068000	1693300	3570600	2298500	9205100	4376300	11200000	tr|A0A0F6CL01|A0A0F6CL01_MYCGL Elongation factor P OS=Mycoplasma gallisepticum S6 OX=1006581 GN=efp PE=3 SV=1	1.969439302	-1.712341628	-2.728168459	-2.098773848	-7.210490381	0	0	0	0	0	0	0.213820373	0.333420477	0.096272423	0.209309968	0.111223413	0.14432562	0.039775619	0.059000501	0.087248511	0.107121783	Elongation factor P (EF-P)	efp GCW_02890	cytoplasm [GO:0005737]; translation elongation factor activity [GO:0003746]	translation elongation factor activity [GO:0003746]
A0A0F6CL02	20029000	23917000	19640000	23445000	19234000	26716000	21073000	34591000	65083000	391050000	378210000	329630000	639870000	761920000	677080000	443740000	390060000	265210000	tr|A0A0F6CL02|A0A0F6CL02_MYCGL Peptide ABC transporter ATP-binding protein OS=Mycoplasma gallisepticum S6 OX=1006581 GN=dppF PE=3 SV=1	-0.000157535	0.91959503	3.186145263	4.111194012	4.904824015	0	0	0	0	0	0	0.999484147	0.999484147	0.009679259	0.054408114	0.020309813	0.033798009	0.002801896	0.009591105	0.002811761	0.008122866	Peptide ABC transporter ATP-binding protein	dppF GCW_02910	ATP binding [GO:0005524]; ATPase activity [GO:0016887]; peptide transport [GO:0015833]	ATPase activity [GO:0016887]; ATP binding [GO:0005524]
A0A0F6CL03	32051000	0	23154000	0	9695100	7051500	16224000	51665000	0	93584000	87711000	214580000	33664000	33249000	30970000	71082000	61791000	58804000	tr|A0A0F6CL03|A0A0F6CL03_MYCGL Peptide ABC transporter ATP-binding protein OS=Mycoplasma gallisepticum S6 OX=1006581 GN=dppD PE=3 SV=1	1.046367729	-0.969547009	0.912464993	2.257211616	1.962227598	1	1	1	0	0	0	0.240798862	0.361198293	0.010689287	0.055025535	0.106514874	0.138628313	0.104178902	0.133601186	0.007363206	0.014464609	Peptide ABC transporter ATP-binding protein	dppD GCW_02915	ATP binding [GO:0005524]; ATPase activity [GO:0016887]; peptide transport [GO:0015833]	ATPase activity [GO:0016887]; ATP binding [GO:0005524]
A0A0F6CL06	8.92E+08	876260000	919490000	890550000	912630000	900600000	496570000	551230000	536790000	3268500000	3283600000	3130900000	7177100000	7374600000	7174300000	4122200000	4209800000	4021400000	tr|A0A0F6CL06|A0A0F6CL06_MYCGL Uncharacterized protein OS=Mycoplasma gallisepticum S6 OX=1006581 GN=GCW_02930 PE=4 SV=1	-0.351382167	0.814514416	2.962726658	1.849055142	3.00637291	0	0	0	0	0	0	0.000278725	0.008361763	4.91E-06	0.001112083	7.31E-05	0.001475874	0.0001986	0.002525063	9.55E-05	0.001217067	Uncharacterized protein	GCW_02930
A0A0F6CL08	796030000	698090000	747380000	1307600000	1.32E+09	1276600000	708550000	741950000	695630000	2238800000	2410900000	2005800000	3413700000	3435300000	3412500000	2954300000	3067700000	2929500000	tr|A0A0F6CL08|A0A0F6CL08_MYCGL ABC transporter ATP-binding protein OS=Mycoplasma gallisepticum S6 OX=1006581 GN=dppF PE=3 SV=1	-0.427582401	0.197040276	2.060391986	1.570082554	1.392665432	0	0	0	0	0	0	0.014270467	0.05633079	0.007883501	0.051017515	0.000102025	0.001658967	0.004373589	0.01196575	7.38E-07	5.44E-05	ABC transporter ATP-binding protein	dppF GCW_02940	ATP binding [GO:0005524]; ATPase activity [GO:0016887]; peptide transport [GO:0015833]	ATPase activity [GO:0016887]; ATP binding [GO:0005524]
A0A0F6CL09	389660000	458970000	382290000	819570000	704370000	733830000	6.67E+08	484380000	492540000	579540000	623250000	584940000	7.80E+08	845340000	827280000	757620000	795850000	692170000	tr|A0A0F6CL09|A0A0F6CL09_MYCGL Peptide ABC transporter ATP-binding protein OS=Mycoplasma gallisepticum S6 OX=1006581 GN=dppD PE=3 SV=1	-0.328997803	0.127197058	0.449986574	0.538391862	0.1194252	0	0	0	0	0	0	0.022665934	0.077691022	0.139902846	0.259186756	0.058347379	0.081536721	0.005999139	0.014749752	0.195602359	0.222252552	Peptide ABC transporter ATP-binding protein	dppD GCW_02945	ATP binding [GO:0005524]; ATPase activity [GO:0016887]; peptide transport [GO:0015833]	ATPase activity [GO:0016887]; ATP binding [GO:0005524]
A0A0F6CL10	389110000	330840000	399310000	1528100000	1233900000	1285200000	6.30E+08	689440000	619630000	463190000	317710000	373140000	392420000	370440000	334030000	244600000	268500000	271970000	tr|A0A0F6CL10|A0A0F6CL10_MYCGL Peptide ABC transporter permease OS=Mycoplasma gallisepticum S6 OX=1006581 GN=dppC PE=3 SV=1	0.555800029	0.482525653	-1.304471684	0.044148022	-1.88350529	0	0	0	0	0	0	0.095652857	0.183165044	0.012586462	0.058187942	0.001041189	0.005729892	0.82298832	0.841907592	0.006842363	0.014029732	Peptide ABC transporter permease	dppC GCW_02950	integral component of membrane [GO:0016021]; plasma membrane [GO:0005886]; transmembrane transport [GO:0055085]
A0A0F6CL11	48505000	130690000	133580000	135940000	149420000	151560000	108690000	122620000	161270000	158510000	154610000	171400000	121660000	135040000	129070000	79667000	95783000	99200000	tr|A0A0F6CL11|A0A0F6CL11_MYCGL ABC transporter permease OS=Mycoplasma gallisepticum S6 OX=1006581 GN=dppB PE=3 SV=1	0.818961927	0.490146662	-0.515392385	0.631431015	-0.179628192	0	0	0	0	0	0	0.001009546	0.016224848	0.010126475	0.054610635	0.116166153	0.149405436	0.172902625	0.207389941	0.055225283	0.072217678	ABC transporter permease	dppB GCW_02955	integral component of membrane [GO:0016021]; plasma membrane [GO:0005886]; transmembrane transport [GO:0055085]
A0A0F6CL12	1178300000	1336300000	1363300000	2875900000	3113800000	2926100000	923120000	969420000	897810000	4601100000	4563400000	4205500000	8.97E+09	8443700000	8392300000	9.37E+09	9.53E+09	9099300000	tr|A0A0F6CL12|A0A0F6CL12_MYCGL Peptide ABC transporter substrate-bindingprotein OS=Mycoplasma gallisepticum S6 OX=1006581 GN=oppA PE=4 SV=1	-1.066648901	-0.11794183	3.327130368	1.785651959	1.533270378	0	0	0	0	0	0	1.06E-05	0.003515909	0.036677514	0.117836268	0.000157014	0.001920737	0.000286802	0.002757079	0.000258289	0.001841351	Peptide ABC transporter substrate-bindingprotein	oppA GCW_02960
A0A0F6CL13	2188400000	2.32E+09	2319500000	4506100000	4691700000	4544600000	1253300000	1442300000	1240900000	5742800000	5.71E+09	5836900000	7300900000	7531200000	7.15E+09	7243200000	7804600000	7784400000	tr|A0A0F6CL13|A0A0F6CL13_MYCGL Uncharacterized protein OS=Mycoplasma gallisepticum S6 OX=1006581 GN=GCW_02965 PE=4 SV=1	-0.401574314	-0.05506885	2.536084494	1.341038587	0.677367046	0	0	0	0	0	0	0.007581768	0.040369081	0.269740893	0.405955564	0.000245756	0.00240291	5.12E-07	5.70E-05	0.000231499	0.001841351	Uncharacterized protein	GCW_02965	integral component of membrane [GO:0016021]
A0A0F6CL14	6554800000	5716300000	5879100000	7394500000	7973700000	7199900000	8906400000	8644300000	7821300000	7237200000	7290400000	7413100000	5906200000	5255700000	5633500000	5686700000	6050400000	6111600000	tr|A0A0F6CL14|A0A0F6CL14_MYCGL 30S ribosomal protein S2 OS=Mycoplasma gallisepticum S6 OX=1006581 GN=rpsB PE=3 SV=1	0.297790554	-0.087752845	-0.507418247	0.273624109	-0.426218808	0	0	0	0	0	0	0.004248468	0.029048919	0.210387901	0.342826327	0.008614276	0.018321095	0.034475928	0.052902717	0.003466069	0.009076708	30S ribosomal protein S2	rpsB GCW_02975	small ribosomal subunit [GO:0015935]; structural constituent of ribosome [GO:0003735]; translation [GO:0006412]	structural constituent of ribosome [GO:0003735]
A0A0F6CL15	261220000	282920000	382790000	575540000	547900000	513910000	349620000	399380000	493370000	1501000	846170	976980	2546000	930200	2044100	12608000	10430000	8655200	tr|A0A0F6CL15|A0A0F6CL15_MYCGL FMN-dependent NADH-azoreductase OS=Mycoplasma gallisepticum S6 OX=1006581 GN=azoR PE=3 SV=1	-3.253115944	-2.521354756	-5.292777755	-8.123331099	-8.212400358	0	0	0	0	0	0	0.012331541	0.05284946	0.008456106	0.05176508	0.010688571	0.021675427	0.014462692	0.02774094	0.001064128	0.00436857	FMN-dependent NADH-azoreductase (EC 1.7.1.17) (Azo-dye reductase) (FMN-dependent NADH-azo compound oxidoreductase)	azoR GCW_02980	electron transfer activity [GO:0009055]; FMN binding [GO:0010181]; oxidoreductase activity, acting on NAD(P)H, NAD(P) as acceptor [GO:0016652]; oxidoreductase activity, acting on other nitrogenous compounds as donors [GO:0016661]	electron transfer activity [GO:0009055]; FMN binding [GO:0010181]; oxidoreductase activity, acting on NAD(P)H, NAD(P) as acceptor [GO:0016652]; oxidoreductase activity, acting on other nitrogenous compounds as donors [GO:0016661]
A0A0F6CL16	923770000	915100000	813180000	947920000	1012500000	899270000	1067200000	925950000	1017200000	84937000	92410000	65778000	36868000	43067000	45086000	66259000	47130000	51145000	tr|A0A0F6CL16|A0A0F6CL16_MYCGL Prominin-like protein, eukaryotic transmembrane protein, stem-cell marker OS=Mycoplasma gallisepticum S6 OX=1006581 GN=GCW_02985 PE=4 SV=1	0.563312511	-0.396215292	-4.193473588	-3.44733782	-4.51561641	0	0	0	0	0	0	0.061532012	0.131854312	0.138879508	0.259186756	0.001589755	0.006917765	0.001265838	0.006258866	0.00122267	0.004806463	Prominin-like protein, eukaryotic transmembrane protein, stem-cell marker	GCW_02985	integral component of membrane [GO:0016021]
A0A0F6CL19	3.41E+09	2505200000	1714800000	2439100000	1827700000	2091600000	8716300000	7236700000	8.32E+09	375080000	278750000	443620000	530170000	418580000	411180000	524060000	643990000	541330000	tr|A0A0F6CL19|A0A0F6CL19_MYCGL Peroxyredoxin osmC-like protein OS=Mycoplasma gallisepticum S6 OX=1006581 GN=osmC_2 PE=4 SV=1	-0.639317936	-0.329940755	-3.827807375	-2.797338751	-2.225131384	0	0	0	0	0	0	0.03086371	0.087039504	0.095909096	0.209309968	0.003253905	0.009920999	0.045806214	0.066181056	0.008663911	0.016327488	Peroxyredoxin osmC-like protein	osmC_2 GCW_03005
A0A0F6CL20	197900000	213830000	191820000	334210000	345530000	356170000	230250000	286670000	347070000	223670000	239850000	223590000	262630000	289450000	281890000	235910000	258370000	282880000	tr|A0A0F6CL20|A0A0F6CL20_MYCGL 50S ribosomal protein L28 OS=Mycoplasma gallisepticum S6 OX=1006581 GN=rpmB PE=3 SV=1	-0.177670568	0.101783839	-0.152802966	0.187067786	-0.312831275	0	0	0	0	0	0	0.145135138	0.244014598	0.309453158	0.449302181	0.491494511	0.537071697	0.032282877	0.050592867	0.003246763	0.008908382	50S ribosomal protein L28	rpmB GCW_03010	ribosome [GO:0005840]; structural constituent of ribosome [GO:0003735]; translation [GO:0006412]	structural constituent of ribosome [GO:0003735]
A0A0F6CL22	1.37E+10	1.40E+10	1.50E+10	1.84E+10	1.61E+10	1.84E+10	1.95E+10	1.70E+10	1.71E+10	2192500000	2.65E+09	2128500000	1250800000	958600000	1184400000	1563600000	1799200000	1807200000	tr|A0A0F6CL22|A0A0F6CL22_MYCGL Phase-variant protein A (PvpA) domain-containingprotein OS=Mycoplasma gallisepticum S6 OX=1006581 GN=pvpA PE=4 SV=1	0.431615201	-0.607262733	-3.375234418	-2.611035909	-3.960984613	0	0	0	0	0	0	0.048967497	0.117836222	0.007869173	0.051017515	0.002328619	0.008057762	0.000222655	0.002580979	0.001996812	0.006537711	Phase-variant protein A (PvpA) domain-containingprotein	pvpA GCW_03020	integral component of membrane [GO:0016021]
A0A0F6CL23	2170400000	2030800000	1736100000	2938300000	3465500000	2967100000	1143100000	1287600000	1333100000	138990000	238720000	90242000	186760000	90921000	92255000	205950000	213240000	191360000	tr|A0A0F6CL23|A0A0F6CL23_MYCGL Elongation factor G OS=Mycoplasma gallisepticum S6 OX=1006581 GN=fusA PE=3 SV=1	-0.383748894	-0.722833745	-2.624008616	-3.665374553	-4.662840007	0	0	0	0	0	0	0.390407887	0.520714966	0.122057483	0.237304893	0.002672678	0.008833872	0.002290153	0.008805243	0.002482939	0.007516844	Elongation factor G (EF-G)	fusA GCW_03025	cytoplasm [GO:0005737]; GTP binding [GO:0005525]; GTPase activity [GO:0003924]; translation elongation factor activity [GO:0003746]	GTPase activity [GO:0003924]; GTP binding [GO:0005525]; translation elongation factor activity [GO:0003746]
A0A0F6CL24	427390000	489660000	422990000	756400000	748340000	711790000	526560000	596020000	636290000	325210000	302890000	261030000	241090000	288100000	296040000	273760000	267380000	225470000	tr|A0A0F6CL24|A0A0F6CL24_MYCGL 30S ribosomal protein S7 OS=Mycoplasma gallisepticum S6 OX=1006581 GN=rpsG PE=3 SV=1	0.213901554	0.106303452	-1.198084133	-0.591809789	-1.425434715	0	0	0	0	0	0	0.169334297	0.274102279	0.44187739	0.560701562	0.003195625	0.009811918	0.006581441	0.015479222	4.28E-05	0.000813277	30S ribosomal protein S7	rpsG GCW_03030	small ribosomal subunit [GO:0015935]; rRNA binding [GO:0019843]; structural constituent of ribosome [GO:0003735]; tRNA binding [GO:0000049]; translation [GO:0006412]	rRNA binding [GO:0019843]; structural constituent of ribosome [GO:0003735]; tRNA binding [GO:0000049]
A0A0F6CL25	789060000	824530000	1041500000	1008300000	1039100000	760300000	660970000	651370000	663390000	1491800000	1507900000	1569400000	1551500000	2154400000	1732100000	1.69E+09	1627500000	1.59E+09	tr|A0A0F6CL25|A0A0F6CL25_MYCGL 30S ribosomal protein S12 OS=Mycoplasma gallisepticum S6 OX=1006581 GN=rpsL PE=3 SV=1	-0.104253681	0.146912452	1.313777895	0.783149253	0.953687358	0	0	0	0	0	0	0.040890949	0.102798476	0.430084305	0.560595391	0.000759014	0.004760652	0.009984953	0.020860583	0.022991366	0.034586704	30S ribosomal protein S12	rpsL GCW_03035	small ribosomal subunit [GO:0015935]; rRNA binding [GO:0019843]; structural constituent of ribosome [GO:0003735]; tRNA binding [GO:0000049]; translation [GO:0006412]	rRNA binding [GO:0019843]; structural constituent of ribosome [GO:0003735]; tRNA binding [GO:0000049]
A0A0F6CL26	579130000	521500000	598060000	673610000	756300000	762370000	408290000	445210000	450420000	930480000	725990000	818050000	1014100000	1036400000	1.03E+09	832650000	911370000	793140000	tr|A0A0F6CL26|A0A0F6CL26_MYCGL 30S ribosomal protein S4 OS=Mycoplasma gallisepticum S6 OX=1006581 GN=rpsD PE=3 SV=1	-0.0360658	0.27807549	0.960359144	0.542726109	0.48885792	0	0	0	0	0	0	0.779339626	0.847108289	0.031793262	0.106684058	0.003100292	0.009655194	0.035009802	0.053537326	0.007014104	0.014150564	30S ribosomal protein S4	rpsD GCW_03040	small ribosomal subunit [GO:0015935]; rRNA binding [GO:0019843]; structural constituent of ribosome [GO:0003735]; translation [GO:0006412]	rRNA binding [GO:0019843]; structural constituent of ribosome [GO:0003735]
A0A0F6CL27	7550400000	8415800000	6304900000	1.17E+10	1.30E+10	1.41E+10	5927200000	6304900000	6222700000	7492400000	7095500000	7382900000	1.51E+10	1.59E+10	1.51E+10	1.55E+10	1.97E+10	1.78E+10	tr|A0A0F6CL27|A0A0F6CL27_MYCGL Uncharacterized protein OS=Mycoplasma gallisepticum S6 OX=1006581 GN=GCW_03045 PE=4 SV=1	-1.272363515	-0.201807848	1.523954814	-0.019585414	0.251537278	0	0	0	0	0	0	0.013122023	0.054404769	0.196122126	0.329049346	0.010626055	0.021649346	0.886372876	0.902599382	0.051215827	0.067980166	Uncharacterized protein	GCW_03045
A0A0F6CL28	210790000	311920000	336340000	545270000	398860000	484240000	219930000	201470000	274670000	13938000	20479000	19962000	12868000	6076900	17989000	8021000	5516400	2020200	tr|A0A0F6CL28|A0A0F6CL28_MYCGL DUF31 domain-containing protein OS=Mycoplasma gallisepticum S6 OX=1006581 GN=GCW_03070 PE=4 SV=1	1.805430102	1.247326091	-5.483540973	-3.981620578	-5.273280318	0	0	0	0	0	0	0.0097777	0.045360466	0.163755108	0.289769782	0.008929236	0.018717053	0.019664516	0.034752751	0.007955539	0.01528847	DUF31 domain-containing protein	GCW_03070
A0A0F6CL29	1.69E+11	1.45E+11	1.37E+11	8.42E+10	9.25E+10	1.00E+11	1.81E+11	2.01E+11	2.08E+11	5.87E+10	5.63E+10	5.73E+10	3.55E+10	3.87E+10	4.18E+10	5.13E+10	5.09E+10	5.25E+10	tr|A0A0F6CL29|A0A0F6CL29_MYCGL Chaperone protein DnaK OS=Mycoplasma gallisepticum S6 OX=1006581 GN=dnaK PE=2 SV=1	0.155730347	-0.41512454	-1.931620087	-1.38673453	-1.254463196	0	0	0	0	0	0	0.003254494	0.024408703	0.014380042	0.064496622	0.003085968	0.009655194	0.009843367	0.020661785	0.003146286	0.008801635	Chaperone protein DnaK (HSP70) (Heat shock 70 kDa protein) (Heat shock protein 70)	dnaK GCW_03075	ATP binding [GO:0005524]; unfolded protein binding [GO:0051082]; protein folding [GO:0006457]	ATP binding [GO:0005524]; unfolded protein binding [GO:0051082]
A0A0F6CL31	0	0	0	0	0	0	0	9629400	0	4108000	6010900	4839300	6523900	8143500	7341400	7668400	7820200	9677200	tr|A0A0F6CL31|A0A0F6CL31_MYCGL Ion channel protein OS=Mycoplasma gallisepticum S6 OX=1006581 GN=GCW_03085 PE=4 SV=1	-0.750527882	-0.193383974	-0.199015853	100	100	3	3	2	0	0	0	0.016891662	0.064967929	0.263650168	0.399443232	0.245324668	0.2906564	NA	NA	NA	NA	Ion channel protein	GCW_03085	voltage-gated potassium channel complex [GO:0008076]; voltage-gated potassium channel activity [GO:0005249]	voltage-gated potassium channel activity [GO:0005249]
A0A0F6CL34	16048000	17056000	8162900	18599000	15093000	19277000	30776000	26946000	34573000	0	0	2262100	0	0	0	0	0	0	tr|A0A0F6CL34|A0A0F6CL34_MYCGL PTS sugar transporter subunit IIA OS=Mycoplasma gallisepticum S6 OX=1006581 GN=ptsG_2 PE=4 SV=1	100	NA	-100	-2.604287953	-100	0	0	0	2	3	3	NA	NA	NA	NA	NA	NA	0.036241919	0.055231692	NA	NA	PTS sugar transporter subunit IIA	ptsG_2 GCW_03100	integral component of membrane [GO:0016021]; protein-N(PI)-phosphohistidine-sugar phosphotransferase activity [GO:0008982]; phosphoenolpyruvate-dependent sugar phosphotransferase system [GO:0009401]	protein-N(PI)-phosphohistidine-sugar phosphotransferase activity [GO:0008982]
A0A0F6CL35	42573000	40226000	47239000	169750000	8054800	68311000	20482000	15241000	0	7339400	7137100	8664500	30656000	22984000	13467000	4085800	4413100	9852600	tr|A0A0F6CL35|A0A0F6CL35_MYCGL Regulatory protein OS=Mycoplasma gallisepticum S6 OX=1006581 GN=spxA PE=3 SV=1	0.33455322	1.870565274	-1.545917753	-2.490410158	-1.87480211	0	0	1	0	0	0	0.486370167	0.604603799	0.067752536	0.171463121	0.449356242	0.501072434	0.002210861	0.008630114	0.333080379	0.366222705	Regulatory protein	spxA GCW_03110
A0A0F6CL36	40074000	56335000	34573000	28186000	43728000	47493000	26155000	17746000	22690000	0	4497700	0	0	0	0	0	4450900	0	tr|A0A0F6CL36|A0A0F6CL36_MYCGL Tryptophan--tRNA ligase OS=Mycoplasma gallisepticum S6 OX=1006581 GN=trpS PE=3 SV=1	0.015090348	-100	-2.318195712	-3.279074819	-100	0	0	0	2	3	2	0.994453063	0.997538013	NA	NA	0.003890891	0.01101577	0.018948958	0.034001155	NA	NA	Tryptophan--tRNA ligase (EC 6.1.1.2) (Tryptophanyl-tRNA synthetase) (TrpRS)	trpS GCW_03115	cytoplasm [GO:0005737]; ATP binding [GO:0005524]; tryptophan-tRNA ligase activity [GO:0004830]; tryptophanyl-tRNA aminoacylation [GO:0006436]	ATP binding [GO:0005524]; tryptophan-tRNA ligase activity [GO:0004830]
A0A0F6CL37	86278000	55398000	68550000	115040000	132350000	105620000	139730000	165800000	137310000	1115500000	1201900000	1016200000	2698900000	2991500000	2821100000	2064300000	1964500000	1.79E+09	tr|A0A0F6CL37|A0A0F6CL37_MYCGL Haloacid dehalogenase OS=Mycoplasma gallisepticum S6 OX=1006581 GN=GCW_03120 PE=4 SV=1	-0.802896652	0.549435746	3.715120211	3.987067992	4.591632446	0	0	0	0	0	0	0.001918865	0.018537734	0.001577096	0.031183374	0.001830046	0.007331731	0.00210838	0.008630114	0.000890967	0.004011835	Haloacid dehalogenase	GCW_03120	hydrolase activity [GO:0016787]	hydrolase activity [GO:0016787]
A0A0F6CL38	23839000	31595000	26672000	11846000	13204000	0	26541000	0	0	14652000	15975000	19222000	25295000	18270000	17270000	24951000	20632000	18343000	tr|A0A0F6CL38|A0A0F6CL38_MYCGL Haloacid dehalogenase OS=Mycoplasma gallisepticum S6 OX=1006581 GN=GCW_03125 PE=4 SV=1	-0.35883826	-0.07150124	-0.316782406	-0.719923089	0.695128479	0	1	2	0	0	0	0.126524113	0.223277847	0.763376922	0.849655395	0.292562026	0.341975988	0.022647032	0.038286389	0.085414175	0.105161742	Haloacid dehalogenase	GCW_03125	hydrolase activity [GO:0016787]	hydrolase activity [GO:0016787]
A0A0F6CL40	6.99E+10	6.55E+10	6.64E+10	2.15E+10	2.25E+10	2.16E+10	3.97E+10	4.01E+10	4.30E+10	9.78E+10	1.01E+11	1.00E+11	7.87E+10	7.76E+10	7.91E+10	8.71E+10	9.37E+10	8.92E+10	tr|A0A0F6CL40|A0A0F6CL40_MYCGL Cytadherence high molecular weight protein 1 OS=Mycoplasma gallisepticum S6 OX=1006581 GN=GCW_03135 PE=4 SV=1	0.14703699	-0.197989349	1.136276275	0.566871367	1.843038741	0	0	0	0	0	0	0.022789367	0.077691022	0.022995746	0.083617071	0.000188959	0.002112468	9.17E-05	0.001565365	1.81E-07	3.99E-05	Cytadherence high molecular weight protein 1	GCW_03135
A0A0F6CL46	1096500000	1110800000	1097300000	1560800000	1618800000	1623100000	670050000	684690000	702070000	4792700000	5048900000	5168100000	7043700000	7085100000	7160300000	5344900000	6244700000	5929100000	tr|A0A0F6CL46|A0A0F6CL46_MYCGL Uncharacterized protein OS=Mycoplasma gallisepticum S6 OX=1006581 GN=GCW_03165 PE=4 SV=1	-0.22300058	0.281219239	3.090415287	2.183347583	2.148197362	0	0	0	0	0	0	0.070120607	0.144083439	0.039316728	0.120341066	0.002578691	0.008704538	0.000789836	0.005093869	3.19E-07	4.70E-05	Uncharacterized protein	GCW_03165
A0A0F6CL47	777470000	737210000	819890000	976900000	960580000	1067600000	527330000	491580000	448920000	1.42E+10	1.46E+10	1.41E+10	1.72E+10	1.85E+10	1.83E+10	1.34E+10	1.46E+10	1.44E+10	tr|A0A0F6CL47|A0A0F6CL47_MYCGL Uncharacterized protein OS=Mycoplasma gallisepticum S6 OX=1006581 GN=GCW_03170 PE=4 SV=1	0.017845074	0.348593579	4.853089853	4.201462969	4.167964922	0	0	0	0	0	0	0.697448594	0.771134809	0.00258246	0.031183374	0.000723135	0.004760652	9.89E-05	0.001567963	0.000587594	0.003040347	Uncharacterized protein	GCW_03170
A0A0F6CL49	0	0	0	0	0	0	0	0	0	2451100	3443900	2701400	3946700	5445100	4598200	2850000	3110000	3328800	tr|A0A0F6CL49|A0A0F6CL49_MYCGL Sialidase OS=Mycoplasma gallisepticum S6 OX=1006581 GN=GCW_03185 PE=4 SV=1	-0.111759615	0.590831827	100	100	100	3	3	3	0	0	0	0.535989589	0.641476901	0.057561615	0.153532538	NA	NA	NA	NA	NA	NA	Sialidase	GCW_03185	integral component of membrane [GO:0016021]; exo-alpha-sialidase activity [GO:0004308]	exo-alpha-sialidase activity [GO:0004308]
A0A0F6CL52	445740000	554630000	512440000	80334000	86866000	52231000	332640000	339040000	105400000	6331700	3610600	4079400	1008700	0	0	0	9092700	0	tr|A0A0F6CL52|A0A0F6CL52_MYCGL Uncharacterized protein OS=Mycoplasma gallisepticum S6 OX=1006581 GN=GCW_03205 PE=4 SV=1	-0.960081887	-3.172211591	-4.832248066	-6.753425721	-6.180163882	0	0	0	0	2	2	0.64731597	0.735586329	0.468170844	0.585860199	0.079266157	0.106993325	0.003980586	0.01160608	0.020551784	0.032353864	Uncharacterized protein	GCW_03205	integral component of membrane [GO:0016021]
A0A0F6CL53	6961400	0	0	0	0	0	0	0	0	17038000	23784000	24505000	15315000	15100000	17326000	20083000	16189000	17622000	tr|A0A0F6CL53|A0A0F6CL53_MYCGL DNA polymerase III subunit delta OS=Mycoplasma gallisepticum S6 OX=1006581 GN=GCW_03210 PE=4 SV=1	0.277554721	-0.174895881	100	1.645267509	100	2	3	3	0	0	0	0.247928379	0.368210465	0.213969717	0.346172434	NA	NA	0.004252508	0.011867078	NA	NA	DNA polymerase III subunit delta	GCW_03210	DNA binding [GO:0003677]; DNA replication [GO:0006260]	DNA binding [GO:0003677]
A0A0F6CL55	11206000	16874000	26307000	16088000	29460000	17486000	10086000	8745000	12379000	0	0	0	6558900	6359100	0	13264000	7645800	8112000	tr|A0A0F6CL55|A0A0F6CL55_MYCGL Valine--tRNA ligase OS=Mycoplasma gallisepticum S6 OX=1006581 GN=valS PE=3 SV=1	-100	-0.582791775	-0.104871356	-100	-1.70178499	0	0	0	3	1	0	NA	NA	0.13063579	0.246575054	0.748496793	0.782600964	NA	NA	0.039892469	0.054589694	Valine--tRNA ligase (EC 6.1.1.9) (Valyl-tRNA synthetase) (ValRS)	valS GCW_03220	cytoplasm [GO:0005737]; aminoacyl-tRNA editing activity [GO:0002161]; ATP binding [GO:0005524]; valine-tRNA ligase activity [GO:0004832]; valyl-tRNA aminoacylation [GO:0006438]	aminoacyl-tRNA editing activity [GO:0002161]; ATP binding [GO:0005524]; valine-tRNA ligase activity [GO:0004832]
A0A0F6CL57	1353500000	1004300000	1624700000	3690700000	3640400000	4608400000	1882100000	2007200000	1071600000	236950000	370580000	458180000	454840000	349310000	446270000	322580000	631210000	696870000	tr|A0A0F6CL57|A0A0F6CL57_MYCGL Putative ribosomal protein OS=Mycoplasma gallisepticum S6 OX=1006581 GN=GCW_03230 PE=3 SV=1	-0.63122808	-0.400630228	-1.587558889	-1.901859455	-3.255257757	0	0	0	0	0	0	0.232685978	0.353745575	0.368073392	0.508589848	0.049121459	0.070722806	0.022322086	0.038013273	0.007181143	0.014169934	Putative ribosomal protein	GCW_03230	integral component of membrane [GO:0016021]; ribosome [GO:0005840]
A0A0F6CL58	17196000	18814000	23626000	8863900	0	0	14383000	12154000	10195000	0	24014000	23225000	35224000	27686000	31800000	18006000	35295000	28466000	tr|A0A0F6CL58|A0A0F6CL58_MYCGL Transketolase OS=Mycoplasma gallisepticum S6 OX=1006581 GN=tktA_2 PE=3 SV=1	-0.206577784	0.211998052	1.154481259	0.248757431	1.83254075	0	2	0	1	0	0	0.296439655	0.426191197	0.49376825	0.612813746	0.08889581	0.117450222	0.656186657	0.693593973	0.002046237	0.006601727	Transketolase	tktA_2 GCW_03235	catalytic activity [GO:0003824]	catalytic activity [GO:0003824]
A0A0F6CL59	3711300	0	0	0	0	0	0	0	0	2940700	3327800	2945600	0	1741700	0	2649800	2106500	2543200	tr|A0A0F6CL59|A0A0F6CL59_MYCGL Glycosyl transferase OS=Mycoplasma gallisepticum S6 OX=1006581 GN=GCW_03240 PE=4 SV=1	0.33604561	-0.482338998	100	-0.27304387	100	2	3	3	0	2	0	0.041653702	0.104134255	0.07599978	0.182875088	NA	NA	0.275729391	0.318700205	NA	NA	Glycosyl transferase	GCW_03240	transferase activity [GO:0016740]	transferase activity [GO:0016740]
A0A0F6CL62	340360000	141450000	149850000	13132000	2834000	0	3995200	0	0	384160000	193470000	204350000	110260000	225700000	189070000	278210000	184730000	195190000	tr|A0A0F6CL62|A0A0F6CL62_MYCGL Ribose-phosphate pyrophosphokinase OS=Mycoplasma gallisepticum S6 OX=1006581 GN=prsA PE=3 SV=1	0.248759123	-0.325972727	5.778998549	0.307983493	4.454362538	0	1	2	0	0	0	0.591200707	0.691013814	0.381999924	0.517630179	0.017737282	0.030327274	0.606187942	0.651578826	0.036437556	0.050645911	Ribose-phosphate pyrophosphokinase (EC 2.7.6.1)	prsA GCW_03255	ATP binding [GO:0005524]; kinase activity [GO:0016301]; magnesium ion binding [GO:0000287]; ribose phosphate diphosphokinase activity [GO:0004749]; nucleoside metabolic process [GO:0009116]; nucleotide biosynthetic process [GO:0009165]; ribonucleoside monophosphate biosynthetic process [GO:0009156]	ATP binding [GO:0005524]; kinase activity [GO:0016301]; magnesium ion binding [GO:0000287]; ribose phosphate diphosphokinase activity [GO:0004749]
A0A0F6CL65	29996000	46549000	51831000	88524000	97721000	41727000	71043000	60253000	77538000	32635000	30396000	24435000	60641000	51244000	34059000	44009000	50554000	66556000	tr|A0A0F6CL65|A0A0F6CL65_MYCGL Energy-coupling factor transporter ATP-binding protein EcfA OS=Mycoplasma gallisepticum S6 OX=1006581 GN=cbiO PE=3 SV=1	-0.881332411	-0.142711734	-0.37422998	-0.553581292	-0.64344174	0	0	0	0	0	0	0.05343486	0.123425549	0.648609796	0.753385225	0.136053156	0.171939641	0.163530688	0.198387673	0.252749904	0.282823943	Energy-coupling factor transporter ATP-binding protein EcfA (ECF transporter A component EcfA) (EC 7.-.-.-)	cbiO ecfA GCW_03275	plasma membrane [GO:0005886]; ATP binding [GO:0005524]; ATPase activity [GO:0016887]; transmembrane transport [GO:0055085]	ATPase activity [GO:0016887]; ATP binding [GO:0005524]
A0A0F6CL66	51499000	38430000	57017000	66186000	65272000	46155000	104050000	115940000	132770000	56270000	40778000	49424000	53097000	62129000	54094000	67784000	74529000	81192000	tr|A0A0F6CL66|A0A0F6CL66_MYCGL Energy-coupling factor transporter ATP-binding protein EcfA OS=Mycoplasma gallisepticum S6 OX=1006581 GN=cbiO PE=3 SV=1	-0.609682205	-0.400554712	-0.658379875	-0.004661187	-0.068984787	0	0	0	0	0	0	0.012870733	0.054129252	0.023073143	0.083617071	0.020931136	0.034699525	0.98336245	0.98780201	0.726314558	0.746291571	Energy-coupling factor transporter ATP-binding protein EcfA (ECF transporter A component EcfA) (EC 7.-.-.-)	cbiO ecfA GCW_03280	plasma membrane [GO:0005886]; ATP binding [GO:0005524]; ATPase activity [GO:0016887]; transmembrane transport [GO:0055085]	ATPase activity [GO:0016887]; ATP binding [GO:0005524]
A0A0F6CL67	683160000	364880000	378640000	668440000	838080000	813800000	377030000	239650000	433120000	3352700	3700000	4023000	4296400	0	1814100	4678100	1298300	0	tr|A0A0F6CL67|A0A0F6CL67_MYCGL 2,3-bisphosphoglycerate-independent phosphoglycerate mutase OS=Mycoplasma gallisepticum S6 OX=1006581 GN=gpmI PE=3 SV=1	0.305086765	0.032013725	-6.871659576	-7.009120087	-7.983855133	0	0	0	0	1	1	0.346748522	0.484586443	0.982082553	0.98862977	0.026154971	0.041779497	0.045199855	0.065517706	0.004662914	0.010962808	2,3-bisphosphoglycerate-independent phosphoglycerate mutase (BPG-independent PGAM) (Phosphoglyceromutase) (iPGM) (EC 5.4.2.12)	gpmI GCW_03285	cytoplasm [GO:0005737]; 2,3-bisphosphoglycerate-independent phosphoglycerate mutase activity [GO:0046537]; manganese ion binding [GO:0030145]; glucose catabolic process [GO:0006007]; glycolytic process [GO:0006096]	2,3-bisphosphoglycerate-independent phosphoglycerate mutase activity [GO:0046537]; manganese ion binding [GO:0030145]
A0A0F6CL68	1636100000	1.67E+09	1.69E+09	3404600000	3.60E+09	3883900000	2776700000	3295900000	3260800000	16618000	19507000	6173400	17873000	19528000	18153000	47569000	47427000	38998000	tr|A0A0F6CL68|A0A0F6CL68_MYCGL Triosephosphate isomerase OS=Mycoplasma gallisepticum S6 OX=1006581 GN=tpiA PE=3 SV=1	-1.663493404	-1.270205704	-6.12216242	-6.884055451	-7.614301168	0	0	0	0	0	0	0.004973716	0.031107962	0.009732211	0.054408114	0.002964395	0.009375235	4.11E-05	0.000918696	0.001484539	0.005256843	Triosephosphate isomerase (TIM) (TPI) (EC 5.3.1.1) (Triose-phosphate isomerase)	tpiA GCW_03290	cytoplasm [GO:0005737]; triose-phosphate isomerase activity [GO:0004807]; gluconeogenesis [GO:0006094]; glycolytic process [GO:0006096]	triose-phosphate isomerase activity [GO:0004807]
A0A0F6CL69	141230000	116490000	145060000	118230000	137100000	134340000	35446000	26406000	41233000	1739900000	1459900000	1627100000	2280300000	2300400000	2497800000	2014800000	2341200000	2295300000	tr|A0A0F6CL69|A0A0F6CL69_MYCGL Phosphohexomutase/phosphomannomutase OS=Mycoplasma gallisepticum S6 OX=1006581 GN=cpsG PE=3 SV=1	-0.462539405	0.089807329	6.011730019	3.583032985	4.183118902	0	0	0	0	0	0	0.010756774	0.048669374	0.320643337	0.461115656	0.002143773	0.007661353	0.002750003	0.009591105	0.000898578	0.004011835	Phosphohexomutase/phosphomannomutase	cpsG manB GCW_03295	intramolecular transferase activity, phosphotransferases [GO:0016868]; magnesium ion binding [GO:0000287]; carbohydrate metabolic process [GO:0005975]	intramolecular transferase activity, phosphotransferases [GO:0016868]; magnesium ion binding [GO:0000287]
A0A0F6CL70	6630300	0	0	8611300	39853000	43399000	20264000	18094000	0	60734000	54995000	48108000	74520000	54753000	60357000	120470000	135960000	111540000	tr|A0A0F6CL70|A0A0F6CL70_MYCGL Cytidine deaminase OS=Mycoplasma gallisepticum S6 OX=1006581 GN=cdd PE=3 SV=1	-1.167326947	-0.95640093	2.677026245	3.042080744	1.045626705	2	0	1	0	0	0	0.003517966	0.02537864	0.003398298	0.03275381	0.00035303	0.002850392	0.000730339	0.004850756	0.078859034	0.09818505	Cytidine deaminase (EC 3.5.4.5) (Cytidine aminohydrolase)	cdd GCW_03300	cytidine deaminase activity [GO:0004126]; zinc ion binding [GO:0008270]	cytidine deaminase activity [GO:0004126]; zinc ion binding [GO:0008270]
A0A0F6CL72	153410000	178840000	149100000	89073000	115530000	113650000	109040000	103330000	69874000	17832000	22533000	19923000	5439100	7335300	4185000	6162900	6700400	6486000	tr|A0A0F6CL72|A0A0F6CL72_MYCGL Deoxyribose-phosphate aldolase OS=Mycoplasma gallisepticum S6 OX=1006581 GN=deoC_2 PE=3 SV=1	1.639589495	-0.190196245	-3.866589632	-2.997143515	-4.230017078	0	0	0	0	0	0	0.009082778	0.043481386	0.477163865	0.593833052	0.018868684	0.032010685	0.003720147	0.011185577	0.006628017	0.014017147	Deoxyribose-phosphate aldolase (DERA) (EC 4.1.2.4) (2-deoxy-D-ribose 5-phosphate aldolase) (Phosphodeoxyriboaldolase) (Deoxyriboaldolase)	deoC_2 deoC GCW_03310	cytoplasm [GO:0005737]; deoxyribose-phosphate aldolase activity [GO:0004139]; carbohydrate catabolic process [GO:0016052]; deoxyribonucleotide catabolic process [GO:0009264]; deoxyribose phosphate catabolic process [GO:0046386]	deoxyribose-phosphate aldolase activity [GO:0004139]
A0A0F6CL73	57388000	65893000	35417000	126060000	84874000	75794000	32115000	22363000	27757000	5399700	6487900	15692000	0	20178000	19787000	3801800	3269000	20018000	tr|A0A0F6CL73|A0A0F6CL73_MYCGL Purine-nucleoside phosphorylase OS=Mycoplasma gallisepticum S6 OX=1006581 GN=deoD PE=3 SV=1	0.025905048	1.146003105	-1.602056064	-2.524610509	-2.257911301	0	0	0	0	1	0	0.98107245	0.987656828	0.64617518	0.752486778	0.059179064	0.082434735	0.029241259	0.04697603	0.020578342	0.032353864	Purine nucleoside phosphorylase DeoD-type (EC 2.4.2.1)	deoD GCW_03315	purine-nucleoside phosphorylase activity [GO:0004731]; nucleoside metabolic process [GO:0009116]	purine-nucleoside phosphorylase activity [GO:0004731]
A0A0F6CL77	1770500000	1797800000	1607100000	4.69E+10	4.48E+10	4.64E+10	3271600000	2981600000	3364200000	919190000	951370000	909090000	1.81E+10	1.81E+10	1.89E+10	1381300000	1361700000	1318300000	tr|A0A0F6CL77|A0A0F6CL77_MYCGL Variably expressed lipoprotein and hemagglutinin(VlhA) family protein OS=Mycoplasma gallisepticum S6 OX=1006581 GN=GCW_03335 PE=4 SV=1	-0.547038363	3.761646012	-1.243705324	-0.896767134	-1.32594011	0	0	0	0	0	0	0.00011039	0.004746175	0.000191516	0.014459462	0.003172436	0.009809802	0.004069724	0.011684048	9.34E-05	0.001217067	Variably expressed lipoprotein and hemagglutinin(VlhA) family protein	GCW_03335
A0A0F6CL78	989270000	1162800000	1213700000	2858200000	2891800000	2974900000	347630000	410630000	473400000	222570000	205650000	211300000	388210000	415790000	431780000	93330000	113810000	121410000	tr|A0A0F6CL78|A0A0F6CL78_MYCGL VlhA.1.06 variable lipoprotein family protein OS=Mycoplasma gallisepticum S6 OX=1006581 GN=GCW_03345 PE=4 SV=1	0.960876536	1.911237083	-1.906419207	-2.39587521	-2.819716666	0	0	0	0	0	0	0.001232638	0.017616023	0.000109058	0.012350791	0.011052208	0.021942612	0.005344222	0.013618526	3.47E-05	0.000734192	VlhA.1.06 variable lipoprotein family protein	GCW_03345
A0A0F6CL79	4350100000	4172700000	4652900000	3200800000	3.58E+09	2612500000	5155400000	4221600000	4914200000	1.21E+10	1.28E+10	1.24E+10	8471700000	8871200000	9172900000	1.29E+10	1.28E+10	1.24E+10	tr|A0A0F6CL79|A0A0F6CL79_MYCGL VlhA.3.03 variable lipoprotein family protein OS=Mycoplasma gallisepticum S6 OX=1006581 GN=GCW_03350 PE=4 SV=1	-0.031633193	-0.524149925	1.41587514	1.501489397	1.497762766	0	0	0	0	0	0	0.352796093	0.491511585	0.000169395	0.014459462	0.000106539	0.001658967	1.86E-05	0.000518439	0.000147788	0.001583402	VlhA.3.03 variable lipoprotein family protein	GCW_03350
A0A0F6CL80	4599800	21707000	34430000	255660000	223310000	174420000	1122700000	933420000	1200100000	4896100	6503000	3711000	54960000	70204000	85466000	168440000	172400000	176090000	tr|A0A0F6CL80|A0A0F6CL80_MYCGL VlhA.1.01 variable lipoprotein family protein OS=Mycoplasma gallisepticum S6 OX=1006581 GN=GCW_03360 PE=4 SV=1	-5.096383818	-1.295257998	-2.655157339	-2.007057692	-1.633233441	0	0	0	0	0	0	3.07E-05	0.003515909	0.005050596	0.036874282	0.007405528	0.016473522	0.219675941	0.258613211	0.015444754	0.026155483	VlhA.1.01 variable lipoprotein family protein	GCW_03360
A0A0F6CL81	1.54E+08	153650000	162740000	223320000	223650000	209240000	133960000	154010000	184500000	53424000	54841000	46010000	96650000	85040000	92027000	72993000	86209000	60648000	tr|A0A0F6CL81|A0A0F6CL81_MYCGL VlhA.3.06 variable lipoprotein family protein OS=Mycoplasma gallisepticum S6 OX=1006581 GN=GCW_03370 PE=4 SV=1	-0.511015238	0.316165508	-1.103703194	-1.608353096	-1.261472539	0	0	0	0	0	0	0.083477499	0.164038753	0.120142815	0.234589204	0.015029387	0.027190095	1.36E-05	0.000404757	5.72E-05	0.000964705	VlhA.3.06 variable lipoprotein family protein	GCW_03370
A0A0F6CL82	8659400000	7182500000	6611300000	1.06E+10	6407600000	7502300000	5476600000	7529100000	9417300000	1.44E+10	1.45E+10	1.41E+10	1.25E+10	1.56E+10	1.30E+10	1.52E+10	1.73E+10	1.42E+10	tr|A0A0F6CL82|A0A0F6CL82_MYCGL Bmp domain-containing protein OS=Mycoplasma gallisepticum S6 OX=1006581 GN=GCW_03380 PE=4 SV=1	-0.118765505	-0.183080467	1.057485243	0.936777978	0.745666362	0	0	0	0	0	0	0.302479344	0.433489506	0.23129473	0.367636887	0.005916513	0.014096173	0.006440209	0.015325631	0.027876675	0.040531218	Bmp domain-containing protein	GCW_03380	plasma membrane [GO:0005886]
A0A0F6CL84	1081700000	1215700000	1173800000	1310300000	1140600000	943160000	2550800000	2255800000	2456700000	2945200	4690900	2331400	570270	0	0	1490900	786480	703630	tr|A0A0F6CL84|A0A0F6CL84_MYCGL Nucleoid-associated protein GCW_03390 OS=Mycoplasma gallisepticum S6 OX=1006581 GN=ybaB PE=3 SV=1	1.741430485	-0.80112167	-11.25060824	-8.443987076	-10.95411681	0	0	0	0	2	0	0.067769307	0.14053543	0.066959323	0.170760737	0.001289703	0.006538493	0.001170929	0.00613016	0.008680904	0.016327488	Nucleoid-associated protein GCW_03390	ybaB GCW_03390	bacterial nucleoid [GO:0043590]; cytoplasm [GO:0005737]; DNA binding [GO:0003677]	DNA binding [GO:0003677]
A0A0F6CL85	16190000	38089000	21608000	13222000	7145000	21596000	39451000	49469000	61742000	366480000	174500000	181640000	268910000	281780000	351860000	245630000	250510000	262090000	tr|A0A0F6CL85|A0A0F6CL85_MYCGL DNA polymerase III subunit gamma/tau OS=Mycoplasma gallisepticum S6 OX=1006581 GN=dnaX PE=3 SV=1	-0.069398354	0.251371318	2.331319953	3.251312517	4.42681713	0	0	0	0	0	0	0.867809613	0.905099885	0.199588556	0.331185406	2.73E-05	0.00099117	0.073919921	0.099679893	0.006810603	0.014029732	DNA polymerase III subunit gamma/tau (EC 2.7.7.7)	dnaX GCW_03395	DNA polymerase III complex [GO:0009360]; ATP binding [GO:0005524]; DNA binding [GO:0003677]; DNA-directed DNA polymerase activity [GO:0003887]; DNA replication [GO:0006260]	ATP binding [GO:0005524]; DNA binding [GO:0003677]; DNA-directed DNA polymerase activity [GO:0003887]
A0A0F6CL86	4665800000	4127400000	3944600000	7297400000	7.83E+09	7475700000	6729500000	6.14E+09	5.91E+09	86972000	65711000	84060000	25162000	52737000	52488000	120600000	120970000	115700000	tr|A0A0F6CL86|A0A0F6CL86_MYCGL Uncharacterized protein OS=Mycoplasma gallisepticum S6 OX=1006581 GN=GCW_03400 PE=4 SV=1	-0.593693007	-1.45421474	-5.715692742	-5.749650546	-7.437385311	0	0	0	0	0	0	0.020932493	0.075880972	0.012137408	0.058187942	0.001581849	0.006917765	0.002666777	0.009591105	0.000413832	0.002490427	Uncharacterized protein	GCW_03400	integral component of membrane [GO:0016021]
A0A0F6CL89	18969000	23239000	138330000	72668000	175400000	67328000	77331000	71354000	80238000	155400000	2.48E+08	216370000	120730000	99729000	139250000	102070000	56900000	93378000	tr|A0A0F6CL89|A0A0F6CL89_MYCGL Uncharacterized protein OS=Mycoplasma gallisepticum S6 OX=1006581 GN=GCW_03415 PE=4 SV=1	1.29631827	0.511415604	0.140552234	1.779430392	0.189665893	0	0	0	0	0	0	0.028206809	0.083507	0.119333347	0.234017342	0.631691416	0.670115468	0.04321558	0.063259648	0.722134179	0.744017032	Uncharacterized protein	GCW_03415	integral component of membrane [GO:0016021]
A0A0F6CL90	83436000	102410000	142680000	80321000	75757000	133990000	0	48176000	49281000	31123000	25179000	22701000	41301000	43017000	47271000	52662000	45201000	47061000	tr|A0A0F6CL90|A0A0F6CL90_MYCGL Aspartyl/glutamyl-tRNA(Asn/Gln) amidotransferase subunit B OS=Mycoplasma gallisepticum S6 OX=1006581 GN=gatB PE=3 SV=1	-0.875317188	-0.139257637	-0.012503688	-2.056028209	-1.140352254	0	0	1	0	0	0	0.002933263	0.02315734	0.198736745	0.330984359	0.433230971	0.484330008	0.039007026	0.058248746	0.104468571	0.12479759	Aspartyl/glutamyl-tRNA(Asn/Gln) amidotransferase subunit B (Asp/Glu-ADT subunit B) (EC 6.3.5.-)	gatB GCW_03420	ATP binding [GO:0005524]; glutaminyl-tRNA synthase (glutamine-hydrolyzing) activity [GO:0050567]; transferase activity [GO:0016740]; translation [GO:0006412]	ATP binding [GO:0005524]; glutaminyl-tRNA synthase (glutamine-hydrolyzing) activity [GO:0050567]; transferase activity [GO:0016740]
A0A0F6CL91	29070000	9464700	7811500	45444000	34317000	49688000	6055900	6406600	6725600	8282100	10530000	7442500	25989000	21997000	41041000	8929300	14690000	15049000	tr|A0A0F6CL91|A0A0F6CL91_MYCGL Aspartyl/glutamyl-tRNA amidotransferase subunitA OS=Mycoplasma gallisepticum S6 OX=1006581 GN=gatA PE=4 SV=1	-0.558581124	1.203091602	1.010939476	-0.819880839	-0.540068974	0	0	0	0	0	0	0.160424567	0.263471004	0.088859182	0.202438317	0.080581459	0.107771522	0.430428059	0.477657073	0.14618179	0.169586224	Aspartyl/glutamyl-tRNA amidotransferase subunitA	gatA GCW_03425	hydrolase activity [GO:0016787]; transferase activity [GO:0016740]	hydrolase activity [GO:0016787]; transferase activity [GO:0016740]
A0A0F6CL92	3.15E+09	2704500000	3666700000	3470200000	4.79E+09	5819300000	2185700000	3.24E+09	1693900000	115670000	90687000	148020000	64323000	24635000	26529000	32328000	22510000	17567000	tr|A0A0F6CL92|A0A0F6CL92_MYCGL Aspartyl/glutamyl-tRNA amidotransferase subunitC OS=Mycoplasma gallisepticum S6 OX=1006581 GN=gatC PE=3 SV=1	2.29112374	0.673569229	-6.6193604	-4.747938054	-6.92972183	0	0	0	0	0	0	0.023773361	0.078245246	0.385019023	0.517630179	0.035639222	0.054331121	0.008000731	0.017891082	0.020642058	0.032353864	Aspartyl/glutamyl-tRNA amidotransferase subunitC	gatC GCW_03430	integral component of membrane [GO:0016021]; transferase activity [GO:0016740]; regulation of translational fidelity [GO:0006450]	transferase activity [GO:0016740]
A0A0F6CL94	958640000	1239200000	1069500000	1185100000	1154500000	1080800000	473670000	472800000	150740000	818680000	601690000	593590000	698110000	596770000	541850000	763270000	627790000	566150000	tr|A0A0F6CL94|A0A0F6CL94_MYCGL Uncharacterized protein OS=Mycoplasma gallisepticum S6 OX=1006581 GN=GCW_03440 PE=4 SV=1	0.041236471	-0.091658994	0.834958883	-0.69808156	-0.897025486	0	0	0	0	0	0	0.85072681	0.894455759	0.617923262	0.729856516	0.098497913	0.128964235	0.019467324	0.034651836	0.001230172	0.004806463	Uncharacterized protein	GCW_03440
A0A0F6CL95	16250000	17961000	21155000	17637000	10663000	18228000	40062000	19348000	25240000	37748000	29953000	45918000	84777000	120010000	82181000	93415000	81293000	97474000	tr|A0A0F6CL95|A0A0F6CL95_MYCGL DNA helicase OS=Mycoplasma gallisepticum S6 OX=1006581 GN=dnaB PE=4 SV=1	-1.260367551	0.076318209	1.684989688	1.037131909	2.62471879	0	0	0	0	0	0	0.001411389	0.017616023	0.735727242	0.824961486	0.001674282	0.00708725	0.041882766	0.061510993	0.019155418	0.030787982	DNA helicase	dnaB GCW_03445	ATP binding [GO:0005524]; DNA helicase activity [GO:0003678]; DNA replication [GO:0006260]	ATP binding [GO:0005524]; DNA helicase activity [GO:0003678]
A0A0F6CL96	401850000	381820000	134120000	239850000	754940000	838570000	177020000	230170000	231990000	31180000	38755000	36527000	33440000	18431000	18816000	27107000	29833000	53325000	tr|A0A0F6CL96|A0A0F6CL96_MYCGL 50S ribosomal protein L9 OS=Mycoplasma gallisepticum S6 OX=1006581 GN=rplI PE=3 SV=1	-0.050636353	-0.641458108	-2.535247339	-3.107825513	-4.696901378	0	0	0	0	0	0	0.895036319	0.923776017	0.259507822	0.397152174	0.003846489	0.01101577	0.088058538	0.115593066	0.088171942	0.107955674	50S ribosomal protein L9	rplI GCW_03450	ribosome [GO:0005840]; rRNA binding [GO:0019843]; structural constituent of ribosome [GO:0003735]; translation [GO:0006412]	rRNA binding [GO:0019843]; structural constituent of ribosome [GO:0003735]
A0A0F6CL97	427380000	679720000	6.28E+08	827880000	669980000	740850000	534520000	701990000	393190000	99819000	79782000	81279000	232360000	99844000	62328000	224200000	172400000	148210000	tr|A0A0F6CL97|A0A0F6CL97_MYCGL 30S ribosomal protein S18 OS=Mycoplasma gallisepticum S6 OX=1006581 GN=rpsR PE=3 SV=1	-1.062366838	-0.465610864	-1.580781324	-2.733560562	-2.50445343	0	0	0	0	0	0	0.042878096	0.105760699	0.444524411	0.560917989	0.048561024	0.070340885	0.023008815	0.038637445	0.000931848	0.004085638	30S ribosomal protein S18	rpsR GCW_03455	ribosome [GO:0005840]; rRNA binding [GO:0019843]; structural constituent of ribosome [GO:0003735]; translation [GO:0006412]	rRNA binding [GO:0019843]; structural constituent of ribosome [GO:0003735]
A0A0F6CL98	461400000	611880000	749660000	716540000	780540000	884860000	1300100000	1368800000	1449300000	2100700000	2.29E+09	1989300000	2709300000	2601500000	2819600000	1995200000	2450700000	2290500000	tr|A0A0F6CL98|A0A0F6CL98_MYCGL Single-stranded DNA-binding protein OS=Mycoplasma gallisepticum S6 OX=1006581 GN=ssb PE=4 SV=1	-0.078873709	0.271348525	0.709963911	1.80683702	1.771189259	0	0	0	0	0	0	0.501360584	0.612773267	0.054999447	0.149190116	0.015395743	0.027384471	0.000231307	0.002580979	2.88E-05	0.000724463	Single-stranded DNA-binding protein	ssb GCW_03460	single-stranded DNA binding [GO:0003697]	single-stranded DNA binding [GO:0003697]
A0A0F6CL99	461180000	285010000	299380000	659850000	618800000	575430000	508660000	445330000	471830000	307070000	277430000	305030000	385460000	446920000	434820000	438940000	505370000	688880000	tr|A0A0F6CL99|A0A0F6CL99_MYCGL 30S ribosomal protein S6 OS=Mycoplasma gallisepticum S6 OX=1006581 GN=rpsF PE=3 SV=1	-0.876577472	-0.366048399	0.195900776	-0.233174485	-0.549059254	0	0	0	0	0	0	0.077845635	0.156386321	0.240432454	0.376871633	0.455018938	0.504804725	0.455230195	0.503923972	0.003872977	0.009563442	30S ribosomal protein S6	rpsF GCW_03465	ribosome [GO:0005840]; rRNA binding [GO:0019843]; structural constituent of ribosome [GO:0003735]; translation [GO:0006412]	rRNA binding [GO:0019843]; structural constituent of ribosome [GO:0003735]
A0A0F6CLA0	30448000	30392000	14217000	54500000	50419000	29968000	41770000	16619000	30820000	3583800	1273900	10155000	1064100	2454400	3039300	2869700	2728100	12392000	tr|A0A0F6CLA0|A0A0F6CLA0_MYCGL Aspartate--ammonia ligase OS=Mycoplasma gallisepticum S6 OX=1006581 GN=asnA PE=3 SV=1	-0.260995682	-1.455895339	-2.310010119	-2.321803162	-4.362395599	0	0	0	0	0	0	0.82353918	0.87818159	0.355371477	0.496861973	0.065272691	0.089775689	0.046804279	0.067186787	0.029439469	0.041867327	Aspartate--ammonia ligase (EC 6.3.1.1) (Asparagine synthetase A)	asnA GCW_03470	cytoplasm [GO:0005737]; aspartate-ammonia ligase activity [GO:0004071]; ATP binding [GO:0005524]; L-asparagine biosynthetic process [GO:0070981]	aspartate-ammonia ligase activity [GO:0004071]; ATP binding [GO:0005524]
A0A0F6CLA2	1669700000	1.74E+09	1.30E+09	1417400000	1371400000	1014200000	1646400000	1443900000	1.79E+09	2742400	2938700	1461100	873720	2472800	6503700	3436600	12651000	1557600	tr|A0A0F6CLA2|A0A0F6CLA2_MYCGL Mg296 domain-containing protein OS=Mycoplasma gallisepticum S6 OX=1006581 GN=GCW_03485 PE=4 SV=1	-1.304835344	-0.841047931	-8.112436818	-9.366581725	-8.592766277	0	0	0	0	0	0	0.414778705	0.539547457	0.546183899	0.661554295	0.003838006	0.01101577	0.007416144	0.016752203	0.009995092	0.018190975	Mg296 domain-containing protein	GCW_03485
A0A0F6CLA3	266830000	270160000	238990000	229780000	276030000	281360000	399070000	344810000	302210000	52862000	60349000	46733000	47237000	54903000	54425000	48702000	84040000	54743000	tr|A0A0F6CLA3|A0A0F6CLA3_MYCGL HAD family hydrolase OS=Mycoplasma gallisepticum S6 OX=1006581 GN=GCW_03490 PE=4 SV=1	-0.229208302	-0.26001344	-2.480159898	-2.278452596	-2.329913504	0	0	0	0	0	0	0.496612878	0.611311686	0.446377217	0.561691331	0.00437756	0.01185476	0.000674959	0.004687529	0.005177202	0.011795481	HAD family hydrolase	GCW_03490	hydrolase activity [GO:0016787]	hydrolase activity [GO:0016787]
A0A0F6CLA4	1972400000	2305900000	2199700000	2960100000	3099800000	2840700000	924890000	1006300000	1113800000	4624500000	4756700000	5120400000	7.07E+09	6602900000	6456400000	6817400000	7318500000	7254300000	tr|A0A0F6CLA4|A0A0F6CLA4_MYCGL Phosphotransacetylase OS=Mycoplasma gallisepticum S6 OX=1006581 GN=eutD PE=4 SV=1	-0.560737886	-0.087581299	2.812440577	1.162591712	1.177394175	0	0	0	0	0	0	0.000453787	0.010543504	0.161109911	0.287333818	0.00018835	0.002112468	0.00027609	0.002757079	0.000705572	0.003442894	Phosphotransacetylase	eutD GCW_03495	acetyltransferase activity [GO:0016407]	acetyltransferase activity [GO:0016407]
A0A0F6CLA7	307890000	371800000	456060000	281670000	353550000	369940000	771720000	922750000	726240000	246980000	307500000	215460000	505070000	492850000	467160000	386010000	583510000	440680000	tr|A0A0F6CLA7|A0A0F6CLA7_MYCGL 50S ribosomal protein L19 OS=Mycoplasma gallisepticum S6 OX=1006581 GN=rplS PE=3 SV=1	-0.873081857	0.055079659	-0.77953047	-0.560827377	0.543554279	0	0	0	0	0	0	0.050566515	0.120396465	0.787279927	0.860574262	0.015765618	0.027829189	0.085984672	0.113540591	0.018251239	0.029658263	50S ribosomal protein L19	rplS GCW_03510	ribosome [GO:0005840]; structural constituent of ribosome [GO:0003735]; translation [GO:0006412]	structural constituent of ribosome [GO:0003735]
A0A0F6CLA9	667320000	654770000	417600000	1.52E+09	1113900000	1313900000	2286800000	2041800000	2438300000	1220100000	930990000	1057100000	1245900000	1014100000	1132800000	942960000	1038200000	1147100000	tr|A0A0F6CLA9|A0A0F6CLA9_MYCGL 30S ribosomal protein S16 OS=Mycoplasma gallisepticum S6 OX=1006581 GN=rpsP PE=3 SV=1	0.036399161	0.117115963	-1.113134644	0.882929334	-0.217110003	0	0	0	0	0	0	0.80889391	0.867261613	0.379654651	0.517630179	0.002674475	0.008833872	0.013752097	0.026723507	0.258752072	0.288809131	30S ribosomal protein S16	rpsP GCW_03520	ribosome [GO:0005840]; structural constituent of ribosome [GO:0003735]; translation [GO:0006412]	structural constituent of ribosome [GO:0003735]
A0A0F6CLB0	628800000	357760000	122650000	647840000	596100000	559430000	509800000	667860000	645180000	797970000	573040000	644600000	718470000	843780000	845590000	1265800000	690150000	989580000	tr|A0A0F6CLB0|A0A0F6CLB0_MYCGL 50S ribosomal protein L17 OS=Mycoplasma gallisepticum S6 OX=1006581 GN=rplQ PE=3 SV=1	-0.547310728	-0.290787718	0.692339313	0.861683991	0.417044102	0	0	0	0	0	0	0.194754613	0.308590056	0.394820641	0.527592183	0.14433373	0.180313771	0.163353591	0.198387673	0.021913387	0.033803291	50S ribosomal protein L17	rplQ GCW_03525	ribosome [GO:0005840]; structural constituent of ribosome [GO:0003735]; translation [GO:0006412]	structural constituent of ribosome [GO:0003735]
A0A0F6CLB1	1275900000	1509700000	1357200000	1353400000	1431900000	1552600000	1297900000	1303400000	1311900000	1.30E+10	1.58E+10	1.66E+10	2.17E+10	2.32E+10	2.37E+10	2.36E+10	2.59E+10	2.35E+10	tr|A0A0F6CLB1|A0A0F6CLB1_MYCGL DNA-directed RNA polymerase subunit alpha OS=Mycoplasma gallisepticum S6 OX=1006581 GN=rpoA PE=3 SV=1	-0.686442819	-0.091081767	4.222364771	3.453664625	3.982635055	0	0	0	0	0	0	0.003232602	0.024408703	0.214875314	0.346400417	0.001165169	0.006120649	0.005986738	0.014749752	0.000759491	0.003609622	DNA-directed RNA polymerase subunit alpha (RNAP subunit alpha) (EC 2.7.7.6) (RNA polymerase subunit alpha) (Transcriptase subunit alpha)	rpoA GCW_03530	DNA binding [GO:0003677]; DNA-directed 5'-3' RNA polymerase activity [GO:0003899]; protein dimerization activity [GO:0046983]; transcription, DNA-templated [GO:0006351]	DNA binding [GO:0003677]; DNA-directed 5'-3' RNA polymerase activity [GO:0003899]; protein dimerization activity [GO:0046983]
A0A0F6CLB2	29950000	38749000	46980000	92482000	64010000	77364000	57679000	44651000	31252000	34346000	51141000	50517000	70651000	61398000	57316000	39093000	37310000	33973000	tr|A0A0F6CLB2|A0A0F6CLB2_MYCGL 30S ribosomal protein S11 OS=Mycoplasma gallisepticum S6 OX=1006581 GN=rpsK PE=3 SV=1	0.301222574	0.778743196	-0.275299111	0.233522097	-0.30445074	0	0	0	0	0	0	0.256926647	0.379072102	0.012958901	0.05929679	0.418129391	0.469856738	0.410888543	0.457113504	0.20639995	0.233919943	30S ribosomal protein S11	rpsK GCW_03535	ribosome [GO:0005840]; rRNA binding [GO:0019843]; structural constituent of ribosome [GO:0003735]; translation [GO:0006412]	rRNA binding [GO:0019843]; structural constituent of ribosome [GO:0003735]
A0A0F6CLB3	342930000	319200000	261290000	798730000	796930000	895560000	618450000	6.90E+08	790310000	486190000	449960000	472130000	592340000	610660000	616650000	520760000	648740000	771730000	tr|A0A0F6CLB3|A0A0F6CLB3_MYCGL 30S ribosomal protein S13 OS=Mycoplasma gallisepticum S6 OX=1006581 GN=rpsM PE=3 SV=1	-0.463036856	-0.093310079	-0.112566138	0.60887532	-0.453191449	0	0	0	0	0	0	0.130954886	0.229298439	0.632831106	0.74075579	0.586447724	0.6297813	0.011495866	0.023147785	0.016732838	0.028014828	30S ribosomal protein S13	rpsM GCW_03540	ribosome [GO:0005840]; rRNA binding [GO:0019843]; structural constituent of ribosome [GO:0003735]; tRNA binding [GO:0000049]; translation [GO:0006412]	rRNA binding [GO:0019843]; structural constituent of ribosome [GO:0003735]; tRNA binding [GO:0000049]
A0A0F6CLB4	183790000	3223700	1071000	412790000	699950000	1738100000	1137200000	299210000	863820000	36124000	797060	1383200	147630000	139810000	150400000	315220000	1747000	40124000	tr|A0A0F6CLB4|A0A0F6CLB4_MYCGL 50S ribosomal protein L36 OS=Mycoplasma gallisepticum S6 OX=1006581 GN=rpmJ PE=3 SV=1	-3.220715018	0.294111988	-2.687414445	-2.29580574	-2.702911405	0	0	0	0	0	0	0.394399109	0.523538641	0.810735801	0.874436472	0.104950588	0.137001367	0.498031413	0.545871869	0.183747346	0.20986131	50S ribosomal protein L36	rpmJ GCW_03545	ribosome [GO:0005840]; structural constituent of ribosome [GO:0003735]; translation [GO:0006412]	structural constituent of ribosome [GO:0003735]
A0A0F6CLB6	2.01E+10	2.83E+10	2.84E+10	1.59E+10	2.08E+10	1.96E+10	1.88E+10	1.98E+10	2.31E+10	105360000	79630000	94229000	51160000	45674000	44369000	55343000	49095000	51134000	tr|A0A0F6CLB6|A0A0F6CLB6_MYCGL Thioredoxin OS=Mycoplasma gallisepticum S6 OX=1006581 GN=trxA_2 PE=3 SV=1	0.84381469	-0.139811686	-8.632222184	-8.103922257	-8.637348523	0	0	0	0	0	0	0.025554893	0.080957393	0.160750399	0.287333818	0.003881834	0.01101577	0.011363633	0.023090488	0.006079789	0.013303302	Thioredoxin	trxA_2 GCW_03560	protein disulfide oxidoreductase activity [GO:0015035]; cell redox homeostasis [GO:0045454]; glycerol ether metabolic process [GO:0006662]	protein disulfide oxidoreductase activity [GO:0015035]
A0A0F6CLB7	330450000	311200000	302240000	207020000	313150000	263400000	363020000	339640000	360180000	1139100000	1335900000	1330500000	744330000	737300000	745870000	958320000	976130000	1000100000	tr|A0A0F6CLB7|A0A0F6CLB7_MYCGL DNA topoisomerase 1 OS=Mycoplasma gallisepticum S6 OX=1006581 GN=topA PE=3 SV=1	0.374946731	-0.397713858	1.46521486	2.011395376	1.507291363	0	0	0	0	0	0	0.042193236	0.104900311	0.001790433	0.031183374	1.09E-05	0.00099117	0.004064325	0.011684048	0.00381747	0.009511675	DNA topoisomerase 1 (EC 5.6.2.1) (DNA topoisomerase I)	topA GCW_03565	chromosome [GO:0005694]; DNA binding [GO:0003677]; DNA topoisomerase type I (single strand cut, ATP-independent) activity [GO:0003917]; metal ion binding [GO:0046872]; DNA topological change [GO:0006265]	DNA binding [GO:0003677]; DNA topoisomerase type I (single strand cut, ATP-independent) activity [GO:0003917]; metal ion binding [GO:0046872]
A0A0F6CLB9	769700000	993310000	1483300000	1105800000	1279300000	748870000	337250000	67115000	127510000	59376000	47703000	44967000	170040000	362280000	315700000	76958000	105010000	24747000	tr|A0A0F6CLB9|A0A0F6CLB9_MYCGL Glucose-6-phosphate isomerase OS=Mycoplasma gallisepticum S6 OX=1006581 GN=pgi PE=3 SV=1	-0.443135217	2.03645521	-1.363444147	-4.416221006	-1.885821174	0	0	0	0	0	0	0.521285057	0.629814514	0.050657754	0.140822264	0.315426995	0.36576109	0.039245263	0.058408501	0.027859861	0.040531218	Glucose-6-phosphate isomerase (GPI) (EC 5.3.1.9) (Phosphoglucose isomerase) (PGI) (Phosphohexose isomerase) (PHI)	pgi GCW_03575	cytoplasm [GO:0005737]; glucose-6-phosphate isomerase activity [GO:0004347]; gluconeogenesis [GO:0006094]; glycolytic process [GO:0006096]	glucose-6-phosphate isomerase activity [GO:0004347]
A0A0F6CLC1	19660000	15526000	7723900	14620000	8751900	0	140730000	22107000	138130000	79721000	218810000	197690000	205520000	162090000	126950000	115380000	7.60E+07	70128000	tr|A0A0F6CLC1|A0A0F6CLC1_MYCGL Serine/threonine protein kinase OS=Mycoplasma gallisepticum S6 OX=1006581 GN=GCW_03585 PE=4 SV=1	0.924127709	0.919290478	-0.202750227	3.531600347	3.818336132	0	1	0	0	0	0	0.205506262	0.324483571	0.05461669	0.149044342	0.776286418	0.803945079	0.072206541	0.098262725	0.017558791	0.028778639	Non-specific serine/threonine protein kinase (EC 2.7.11.1)	GCW_03585	integral component of membrane [GO:0016021]; ATP binding [GO:0005524]; protein serine kinase activity [GO:0106310]; protein threonine kinase activity [GO:0106311]	ATP binding [GO:0005524]; protein serine kinase activity [GO:0106310]; protein threonine kinase activity [GO:0106311]
A0A0F6CLC2	31933000	17497000	63395000	36222000	57054000	68508000	24033000	14042000	17941000	3812200	6748000	5709500	6783800	0	7863800	4061800	8117800	3114300	tr|A0A0F6CLC2|A0A0F6CLC2_MYCGL PP2C-like serine/threonine protein phosphatase OS=Mycoplasma gallisepticum S6 OX=1006581 GN=ptc1 PE=4 SV=1	0.089231303	0.522670454	-1.872882621	-2.793827224	-2.880370231	0	0	0	0	1	0	0.864575985	0.904788821	0.94500389	0.967205899	0.025206741	0.040855535	0.140214294	0.173803234	0.028693659	0.041311392	PP2C-like serine/threonine protein phosphatase	ptc1 GCW_03590	protein serine/threonine phosphatase activity [GO:0004722]	protein serine/threonine phosphatase activity [GO:0004722]
A0A0F6CLC3	57922000	28553000	43625000	22707000	63412000	27852000	15713000	30117000	18291000	6657900	0	0	7417600	6668400	5951100	8493300	10180000	0	tr|A0A0F6CLC3|A0A0F6CLC3_MYCGL Guanylate kinase OS=Mycoplasma gallisepticum S6 OX=1006581 GN=gmk PE=3 SV=1	-0.487837801	-0.483265688	-1.194857517	-2.703447449	-2.507921151	0	0	0	2	0	1	0.363443229	0.504782263	0.89897067	0.942670633	0.055680501	0.078636246	0.033017326	0.051373113	0.134067156	0.155941271	Guanylate kinase (EC 2.7.4.8) (GMP kinase)	gmk GCW_03595	cytoplasm [GO:0005737]; ATP binding [GO:0005524]; guanylate kinase activity [GO:0004385]	ATP binding [GO:0005524]; guanylate kinase activity [GO:0004385]
A0A0F6CLC4	115360000	70740000	70235000	84981000	37382000	75129000	624430000	508630000	508500000	4061300	2061400	6506900	864960	3083600	978610	3290100	3588700	4809300	tr|A0A0F6CLC4|A0A0F6CLC4_MYCGL Peptide deformylase OS=Mycoplasma gallisepticum S6 OX=1006581 GN=def PE=3 SV=1	0.111768521	-1.246209272	-7.133883245	-4.343149625	-5.324891154	0	0	0	0	0	0	0.835777689	0.883823111	0.068667265	0.171857852	0.005010498	0.012938317	0.031476154	0.049669818	0.047147816	0.063341443	Peptide deformylase (PDF) (EC 3.5.1.88) (Polypeptide deformylase)	def GCW_03600	metal ion binding [GO:0046872]; peptide deformylase activity [GO:0042586]; translation [GO:0006412]	metal ion binding [GO:0046872]; peptide deformylase activity [GO:0042586]
A0A0F6CLC5	0	0	0	0	0	0	0	0	0	25243000	15676000	21477000	9541900	11378000	10760000	7876500	0	10239000	tr|A0A0F6CLC5|A0A0F6CLC5_MYCGL MFS transporter OS=Mycoplasma gallisepticum S6 OX=1006581 GN=GCW_03605 PE=4 SV=1	1.199266419	0.221380655	100	100	100	3	3	3	0	0	1	0.024325391	0.078751266	0.280030134	0.418658913	NA	NA	NA	NA	NA	NA	MFS transporter	GCW_03605	integral component of membrane [GO:0016021]; transmembrane transporter activity [GO:0022857]	transmembrane transporter activity [GO:0022857]
A0A0F6CLC6	0	0	0	0	0	0	0	0	0	0	0	0	0	0	0	0	0	0	tr|A0A0F6CLC6|A0A0F6CLC6_MYCGL tRNA uridine 5-carboxymethylaminomethyl modification enzyme MnmG OS=Mycoplasma gallisepticum S6 OX=1006581 GN=gidA PE=3 SV=1	NA	NA	NA	NA	NA	3	3	3	3	3	3	NA	NA	NA	NA	NA	NA	NA	NA	NA	NA	tRNA uridine 5-carboxymethylaminomethyl modification enzyme MnmG (Glucose-inhibited division protein A)	gidA mnmG GCW_03610	cytoplasm [GO:0005737]; flavin adenine dinucleotide binding [GO:0050660]; tRNA wobble uridine modification [GO:0002098]	flavin adenine dinucleotide binding [GO:0050660]
A0A0F6CLC7	0	0	1886200	2151400	0	3597800	2934000	6117000	5717400	180160000	144160000	146660000	161270000	157230000	152480000	102750000	79882000	121340000	tr|A0A0F6CLC7|A0A0F6CLC7_MYCGL AAA_31 domain-containing protein OS=Mycoplasma gallisepticum S6 OX=1006581 GN=GCW_03620 PE=4 SV=1	0.63172736	0.63172736	4.363352999	6.379076829	5.771198267	2	1	0	0	0	0	0.028983469	0.085245497	0.038403735	0.120326115	0.014617882	0.02666693	0.0053556	0.013618526	3.61E-05	0.000734192	AAA_31 domain-containing protein	GCW_03620
A0A0F6CLC8	4358900	21710000	25791000	134350000	141770000	131100000	40835000	45903000	46307000	3128500	0	1430500	1297200	0	0	2502700	2659300	2276700	tr|A0A0F6CLC8|A0A0F6CLC8_MYCGL Uncharacterized protein OS=Mycoplasma gallisepticum S6 OX=1006581 GN=GCW_03625 PE=4 SV=1	-0.121370606	-0.934687086	-4.160719967	-2.922867609	-6.709301179	0	0	0	1	2	0	0.399771507	0.527557708	0.034997664	0.114057135	0.001700995	0.007131095	0.135982794	0.169028892	0.000439892	0.002490427	Uncharacterized protein	GCW_03625	integral component of membrane [GO:0016021]
A0A0F6CLC9	82767000	64030000	88790000	154160000	177410000	172480000	83726000	71235000	35003000	201220000	172060000	160750000	82590000	73837000	68396000	103170000	115950000	108900000	tr|A0A0F6CLC9|A0A0F6CLC9_MYCGL Transcription termination/antitermination protein NusG OS=Mycoplasma gallisepticum S6 OX=1006581 GN=nusG PE=3 SV=1	0.703137009	-0.544994147	0.788057741	1.180660858	-1.164777216	0	0	0	0	0	0	0.021764637	0.077118792	0.003579238	0.03377906	0.079754199	0.106993325	0.004168316	0.011814653	0.001041273	0.00436857	Transcription termination/antitermination protein NusG	nusG GCW_03630	DNA-templated transcription, elongation [GO:0006354]; DNA-templated transcription, termination [GO:0006353]; regulation of DNA-templated transcription, elongation [GO:0032784]; transcription antitermination [GO:0031564]
A0A0F6CLD0	3660300000	4083100000	4088600000	2430700000	2715500000	2187800000	2995100000	2635400000	2149500000	359270000	514350000	5.68E+08	408400000	523740000	558610000	502670000	584080000	528930000	tr|A0A0F6CLD0|A0A0F6CLD0_MYCGL Preprotein translocase subunit SecE OS=Mycoplasma gallisepticum S6 OX=1006581 GN=secE PE=3 SV=1	-0.164450556	-0.116103151	-2.267628668	-3.036931121	-2.298561929	0	0	0	0	0	0	0.459745593	0.581139092	0.476003273	0.593833052	0.013274288	0.02483944	0.000342873	0.002991738	0.003496261	0.009076708	Preprotein translocase subunit SecE	secE GCW_03635	integral component of membrane [GO:0016021]; P-P-bond-hydrolysis-driven protein transmembrane transporter activity [GO:0015450]; protein secretion [GO:0009306]; protein targeting [GO:0006605]	P-P-bond-hydrolysis-driven protein transmembrane transporter activity [GO:0015450]
A0A0F6CLD1	24047000	23112000	31710000	47971000	22699000	26854000	72695000	69723000	87824000	0	919660	0	2840700	2893700	2267700	4412300	4491300	2277900	tr|A0A0F6CLD1|A0A0F6CLD1_MYCGL 50S ribosomal protein L33 OS=Mycoplasma gallisepticum S6 OX=1006581 GN=rpl33 PE=3 SV=1	-2.018906835	-0.482663176	-4.363965385	-4.837251447	-3.607306737	0	0	0	2	0	0	0.027973455	0.0833646	0.278662616	0.417993924	0.005225704	0.013169982	0.010089146	0.020979766	0.062289679	0.080268333	50S ribosomal protein L33	rpl33 rpmG GCW_03640	ribosome [GO:0005840]; structural constituent of ribosome [GO:0003735]; translation [GO:0006412]	structural constituent of ribosome [GO:0003735]
A0A0F6CLD2	0	0	22836000	5116700	64022000	6594900	382830000	70665000	21010000	34556000	37504000	22028000	48721000	54659000	44819000	35224000	33041000	31742000	tr|A0A0F6CLD2|A0A0F6CLD2_MYCGL Mutator family transposase OS=Mycoplasma gallisepticum S6 OX=1006581 GN=GCW_03645 PE=3 SV=1	-0.088018347	0.567434728	-2.246322304	0.457738265	0.968530299	2	0	0	0	0	0	0.720704157	0.791016758	0.020616213	0.078480206	0.38522123	0.435120353	0.06867897	0.093936075	0.338617079	0.3704672	Mutator family transposase	GCW_03645	DNA binding [GO:0003677]; transposase activity [GO:0004803]; transposition, DNA-mediated [GO:0006313]	DNA binding [GO:0003677]; transposase activity [GO:0004803]
A0A0F6CLD3	68421000	59269000	61817000	55636000	50164000	21980000	29805000	33400000	47605000	0	4851500	0	0	0	6516400	0	5511900	0	tr|A0A0F6CLD3|A0A0F6CLD3_MYCGL Uncharacterized protein OS=Mycoplasma gallisepticum S6 OX=1006581 GN=GCW_03655 PE=4 SV=1	-0.184118841	0.24152545	-2.744432058	-3.702713956	-2.708480569	0	0	0	2	2	2	0.932726669	0.951761908	0.912132117	0.952064168	0.015369791	0.027384471	0.000178656	0.002409148	0.055169038	0.072217678	Uncharacterized protein	GCW_03655
A0A0F6CLD4	944670000	1272600000	835710000	104210000	114960000	164440000	853860000	308420000	152270000	271170000	303910000	361680000	98521000	127470000	172960000	146250000	155420000	225530000	tr|A0A0F6CLD4|A0A0F6CLD4_MYCGL Uncharacterized protein OS=Mycoplasma gallisepticum S6 OX=1006581 GN=GCW_03660 PE=4 SV=1	0.829329103	-0.402138808	-1.318146742	-1.70446676	0.056571233	0	0	0	0	0	0	0.020097033	0.0741284	0.26755299	0.404005016	0.342214867	0.391615964	0.02889577	0.04675861	0.866609647	0.872531809	Uncharacterized protein	GCW_03660	proton-transporting ATP synthase complex, catalytic core F(1) [GO:0045261]; proton-transporting ATP synthase activity, rotational mechanism [GO:0046933]	proton-transporting ATP synthase activity, rotational mechanism [GO:0046933]
A0A0F6CLD7	111350000	109640000	82932000	88230000	66557000	88260000	276100000	139220000	127150000	46080000	15048000	21110000	37985000	48016000	55883000	20753000	25288000	24057000	tr|A0A0F6CLD7|A0A0F6CLD7_MYCGL F0F1 ATP synthase subunit alpha OS=Mycoplasma gallisepticum S6 OX=1006581 GN=atpA PE=4 SV=1	0.230431897	1.017266721	-2.952098167	-1.885824027	-0.776523418	0	0	0	0	0	0	0.712722992	0.784169551	0.036623761	0.117836268	0.080883432	0.107844576	0.005044265	0.013263384	0.023005636	0.034586704	F0F1 ATP synthase subunit alpha	atpA GCW_03675	ATP binding [GO:0005524]; ATP synthesis coupled proton transport [GO:0015986]	ATP binding [GO:0005524]
A0A0F6CLD8	92787000	107810000	107650000	83635000	80775000	99886000	111500000	141520000	127750000	34060000	28838000	14866000	29056000	30504000	31973000	11512000	14118000	26756000	tr|A0A0F6CLD8|A0A0F6CLD8_MYCGL F0F1 ATP synthase subunit beta OS=Mycoplasma gallisepticum S6 OX=1006581 GN=atpD_2 PE=4 SV=1	0.569921122	0.805110658	-2.861666604	-1.986912519	-1.52979072	0	0	0	0	0	0	0.31983819	0.451182399	0.104925491	0.219038006	0.001384514	0.006717302	0.000591057	0.004383675	0.009421262	0.017350824	F0F1 ATP synthase subunit beta	atpD_2 GCW_03680	ATP binding [GO:0005524]; ATP metabolic process [GO:0046034]; proton transmembrane transport [GO:1902600]	ATP binding [GO:0005524]
A0A0F6CLD9	74242000	79568000	136980000	78714000	117680000	121500000	7794700	39270000	15272000	404140000	281160000	436480000	857360000	1274800000	1059700000	555320000	735280000	810450000	tr|A0A0F6CLD9|A0A0F6CLD9_MYCGL DUF31 domain-containing protein OS=Mycoplasma gallisepticum S6 OX=1006581 GN=GCW_03685 PE=4 SV=1	-0.905320728	0.603286879	5.074884902	1.947740205	3.327779682	0	0	0	0	0	0	0.029255172	0.085485891	0.074586239	0.180682172	0.011222941	0.021942612	0.016357596	0.030079051	0.014544852	0.024821717	DUF31 domain-containing protein	GCW_03685	plasma membrane [GO:0005886]
A0A0F6CLE0	181350000	191930000	154570000	260900000	277610000	244470000	176940000	106280000	125220000	893680000	752050000	754260000	1578300000	1419300000	1.72E+09	826330000	1230800000	1216500000	tr|A0A0F6CLE0|A0A0F6CLE0_MYCGL DUF31 putative peptidase OS=Mycoplasma gallisepticum S6 OX=1006581 GN=GCW_03690 PE=4 SV=1	-0.447862877	0.527161828	3.002695205	2.184828475	2.591005738	0	0	0	0	0	0	0.148293492	0.24715582	0.046648281	0.132903594	0.016758089	0.028994154	0.00386457	0.011388966	0.003990764	0.009691856	DUF31 putative peptidase	GCW_03690
A0A0F6CLE1	9928700000	1.81E+10	1.52E+10	1.53E+10	1.51E+10	1.54E+10	1.73E+10	2.02E+10	2.24E+10	4787800000	4656800000	5801100000	3.99E+09	4700400000	4378800000	2844400000	3294400000	3096300000	tr|A0A0F6CLE1|A0A0F6CLE1_MYCGL DNA-directed RNA polymerase subunit delta OS=Mycoplasma gallisepticum S6 OX=1006581 GN=rpoE PE=4 SV=1	0.723202904	0.500971344	-2.697139733	-1.50475466	-1.810813831	0	0	0	0	0	0	0.021078048	0.075880972	0.009848709	0.054408114	0.0070266	0.015873563	0.057316558	0.079210771	4.96E-05	0.000877561	RNAP delta factor	rpoE GCW_03695	DNA-directed 5'-3' RNA polymerase activity [GO:0003899]; regulation of transcription, DNA-templated [GO:0006355]; transcription, DNA-templated [GO:0006351]	DNA-directed 5'-3' RNA polymerase activity [GO:0003899]
A0A0F6CLE2	485180000	485520000	605140000	644640000	773800000	795040000	354150000	233670000	302650000	350090	1228500	1904700	1791600	2681400	1971900	2351300	1570800	2365700	tr|A0A0F6CLE2|A0A0F6CLE2_MYCGL Fructose-bisphosphate aldolase OS=Mycoplasma gallisepticum S6 OX=1006581 GN=fba PE=4 SV=1	-0.852104741	0.035602644	-7.145867868	-8.821454757	-8.423942649	0	0	0	0	0	0	0.164355076	0.267970233	0.896458199	0.942217086	0.013730956	0.025330901	0.005749223	0.014454262	0.004054824	0.009740392	Fructose-bisphosphate aldolase	fba GCW_03700	fructose-bisphosphate aldolase activity [GO:0004332]; zinc ion binding [GO:0008270]; fructose 1,6-bisphosphate metabolic process [GO:0030388]; glycolytic process [GO:0006096]	fructose-bisphosphate aldolase activity [GO:0004332]; zinc ion binding [GO:0008270]
A0A0F6CLE4	271670000	164910000	178180000	154500000	154750000	160420000	217640000	182160000	234150000	20085000	24100000	26134000	127460000	108070000	110700000	95171000	78113000	97244000	tr|A0A0F6CLE4|A0A0F6CLE4_MYCGL Thymidine kinase OS=Mycoplasma gallisepticum S6 OX=1006581 GN=tdk PE=3 SV=1	-1.943791463	0.355952814	-1.228591136	-3.128036838	-0.439916709	0	0	0	0	0	0	0.005001685	0.031107962	0.042344136	0.127879292	0.008230317	0.017677028	0.03229265	0.050592867	0.01434819	0.024581008	Thymidine kinase (EC 2.7.1.21)	tdk GCW_03710	cytoplasm [GO:0005737]; ATP binding [GO:0005524]; thymidine kinase activity [GO:0004797]; zinc ion binding [GO:0008270]; DNA biosynthetic process [GO:0071897]	ATP binding [GO:0005524]; thymidine kinase activity [GO:0004797]; zinc ion binding [GO:0008270]
A0A0F6CLE5	5804400000	5324100000	4852400000	8941600000	8386300000	8664800000	1.26E+10	1.36E+10	1.48E+10	112340000	88764000	105300000	79665000	86163000	73111000	110130000	114670000	124040000	tr|A0A0F6CLE5|A0A0F6CLE5_MYCGL 50S ribosomal protein L11 OS=Mycoplasma gallisepticum S6 OX=1006581 GN=rplK PE=3 SV=1	-0.187130346	-0.545923125	-6.87561209	-5.704769718	-6.76532034	0	0	0	0	0	0	0.172510595	0.277249171	0.002824518	0.031987666	0.002232733	0.007850576	0.002740715	0.009591105	0.000346143	0.002154865	50S ribosomal protein L11	rplK GCW_03715	ribosome [GO:0005840]; large ribosomal subunit rRNA binding [GO:0070180]; structural constituent of ribosome [GO:0003735]; translation [GO:0006412]	large ribosomal subunit rRNA binding [GO:0070180]; structural constituent of ribosome [GO:0003735]
A0A0F6CLE6	1174500000	1459300000	1615800000	2143800000	2077900000	1991900000	2481300000	2378400000	2631600000	571530000	578840000	648280000	783700000	866670000	844040000	1114200000	1143400000	1074300000	tr|A0A0F6CLE6|A0A0F6CLE6_MYCGL 50S ribosomal protein L1 OS=Mycoplasma gallisepticum S6 OX=1006581 GN=rplA PE=3 SV=1	-0.889430623	-0.417646485	-1.168870996	-1.240412572	-1.316730754	0	0	0	0	0	0	0.000110812	0.004746175	0.001131048	0.030139099	0.001566889	0.006917765	0.021015376	0.036635591	0.000104488	0.001282886	50S ribosomal protein L1	rplA GCW_03720	large ribosomal subunit [GO:0015934]; rRNA binding [GO:0019843]; structural constituent of ribosome [GO:0003735]; tRNA binding [GO:0000049]; regulation of translation [GO:0006417]; translation [GO:0006412]	rRNA binding [GO:0019843]; structural constituent of ribosome [GO:0003735]; tRNA binding [GO:0000049]
A0A0F6CLE9	25495000	14628000	26558000	13057000	14256000	16399000	36201000	23384000	29667000	12735000	15462000	20368000	9360800	11127000	13381000	5162700	14277000	11722000	tr|A0A0F6CLE9|A0A0F6CLE9_MYCGL PTS fructose transporter subunit IIABC OS=Mycoplasma gallisepticum S6 OX=1006581 GN=fruA PE=4 SV=1	0.640143021	0.120182931	-1.518110558	-0.457358779	-0.368072517	0	0	0	0	0	0	0.176845785	0.282200721	0.781880156	0.860574262	0.016161019	0.028184818	0.259081225	0.301021267	0.099000983	0.118586544	PTS fructose transporter subunit IIABC	fruA GCW_03735	integral component of membrane [GO:0016021]; plasma membrane [GO:0005886]; carbohydrate:proton symporter activity [GO:0005351]; protein-N(PI)-phosphohistidine-fructose phosphotransferase system transporter activity [GO:0022877]; phosphoenolpyruvate-dependent sugar phosphotransferase system [GO:0009401]	carbohydrate:proton symporter activity [GO:0005351]; protein-N(PI)-phosphohistidine-fructose phosphotransferase system transporter activity [GO:0022877]
A0A0F6CLF1	12676000	20447000	29364000	4739600	3523100	7668400	33605000	29797000	36167000	81142000	71094000	66054000	187570000	247170000	303690000	146300000	172860000	178570000	tr|A0A0F6CLF1|A0A0F6CLF1_MYCGL Uncharacterized protein OS=Mycoplasma gallisepticum S6 OX=1006581 GN=GCW_03750 PE=4 SV=1	-1.189117305	0.56909782	2.3215948	1.804618058	5.534543377	0	0	0	0	0	0	0.004545765	0.030531254	0.129703284	0.24623378	0.004419886	0.011895495	0.001410139	0.006623888	0.018720345	0.03030913	Uncharacterized protein	GCW_03750	integral component of membrane [GO:0016021]
A0A0F6CLF2	452200000	475790000	572020000	377210000	403870000	406680000	300230000	180430000	302800000	278020000	364450000	336900000	352740000	379200000	329570000	589230000	557200000	585260000	tr|A0A0F6CLF2|A0A0F6CLF2_MYCGL CRISPR-associated endonuclease Cas9 OS=Mycoplasma gallisepticum S6 OX=1006581 GN=csn1 PE=3 SV=1	-0.822254779	-0.706062726	1.144249164	-0.615046209	-0.162125391	0	0	0	0	0	0	0.004715141	0.030791796	0.000406698	0.023029294	0.012031809	0.023008197	0.021964939	0.037738988	0.080157538	0.099521437	CRISPR-associated endonuclease Cas9 (EC 3.1.-.-)	csn1 cas9 GCW_03760	DNA binding [GO:0003677]; endonuclease activity [GO:0004519]; metal ion binding [GO:0046872]; RNA binding [GO:0003723]; defense response to virus [GO:0051607]; maintenance of CRISPR repeat elements [GO:0043571]	DNA binding [GO:0003677]; endonuclease activity [GO:0004519]; metal ion binding [GO:0046872]; RNA binding [GO:0003723]
A0A0F6CLF7	25663000	30661000	28078000	7721000	8927700	19322000	126820000	10673000	3963400	5436600	3775800	0	4682500	4352600	4730900	11642000	5808500	5663100	tr|A0A0F6CLF7|A0A0F6CLF7_MYCGL Cysteine--tRNA ligase OS=Mycoplasma gallisepticum S6 OX=1006581 GN=cysS PE=3 SV=1	-0.742130521	-0.747632566	-2.613543565	-2.610665726	-1.38571282	0	0	0	1	0	0	0.145324249	0.244014598	0.254120373	0.390929436	0.426891403	0.478469542	0.000336824	0.002991738	0.182027173	0.20843526	Cysteine--tRNA ligase (EC 6.1.1.16) (Cysteinyl-tRNA synthetase) (CysRS)	cysS GCW_03785	cytoplasm [GO:0005737]; ATP binding [GO:0005524]; cysteine-tRNA ligase activity [GO:0004817]; zinc ion binding [GO:0008270]; cysteinyl-tRNA aminoacylation [GO:0006423]	ATP binding [GO:0005524]; cysteine-tRNA ligase activity [GO:0004817]; zinc ion binding [GO:0008270]
A0A0F6CLF8	43672000	45058000	46407000	23676000	44496000	51660000	52026000	59152000	25355000	119820000	116400000	183220000	108790000	70227000	76803000	66752000	90920000	47589000	tr|A0A0F6CLF8|A0A0F6CLF8_MYCGL Peptidase S8 OS=Mycoplasma gallisepticum S6 OX=1006581 GN=GCW_03800 PE=4 SV=1	1.031004912	0.31766952	0.588209846	1.634041718	1.094115841	0	0	0	0	0	0	0.060557383	0.130386711	0.385080288	0.517630179	0.233171811	0.277010653	0.048574816	0.069281389	0.041436275	0.056527265	Peptidase S8	GCW_03800	serine-type endopeptidase activity [GO:0004252]	serine-type endopeptidase activity [GO:0004252]
A0A0F6CLF9	52255000	62298000	56711000	111660000	138020000	138160000	176050000	169610000	128600000	1160400000	1303800000	1353300000	872510000	897860000	887420000	811240000	848650000	747600000	tr|A0A0F6CLF9|A0A0F6CLF9_MYCGL ATPase AAA OS=Mycoplasma gallisepticum S6 OX=1006581 GN=GCW_03805 PE=4 SV=1	0.665098351	0.142697312	2.343779707	4.478334326	2.776693608	0	0	0	0	0	0	0.005596858	0.033139293	0.097819716	0.210011049	0.000323709	0.002684284	0.002208944	0.008630114	4.66E-07	5.15E-05	ATPase AAA	GCW_03805	ATP binding [GO:0005524]; ATPase activity [GO:0016887]	ATPase activity [GO:0016887]; ATP binding [GO:0005524]
A0A0F6CLG3	10975000	27561000	13135000	168980000	239020000	177480000	4461400	72203000	2844300	8137700	2195500	2503200	1096300	1087900	1403500	0	715350	48075000	tr|A0A0F6CLG3|A0A0F6CLG3_MYCGL Uncharacterized protein OS=Mycoplasma gallisepticum S6 OX=1006581 GN=GCW_03835 PE=4 SV=1	-2.511317681	-4.35042717	-0.119554398	-2.009114153	-7.35041682	0	0	0	0	0	1	0.530546746	0.637221854	0.44350759	0.560917989	0.733830448	0.770964037	0.117791369	0.149763312	0.012695645	0.022267759	Uncharacterized protein	GCW_03835	integral component of membrane [GO:0016021]
A0A0F6CLG4	8143400000	8066200000	8181800000	5161100000	5200800000	5059900000	8015800000	8867500000	7730400000	1632600000	1667500000	1979800000	1.69E+09	1697300000	1657100000	2088400000	2023500000	1.85E+09	tr|A0A0F6CLG4|A0A0F6CLG4_MYCGL Uncharacterized protein OS=Mycoplasma gallisepticum S6 OX=1006581 GN=GCW_03840 PE=4 SV=1	-0.175261571	-0.240803526	-2.045617462	-2.207790057	-1.611930607	0	0	0	0	0	0	0.170568611	0.275110664	0.046472431	0.132903594	0.002138711	0.007661353	9.50E-05	0.001565365	4.42E-05	0.000813277	Uncharacterized protein	GCW_03840	integral component of membrane [GO:0016021]
A0A0F6CLG5	14629000	10004000	39948000	13102000	95103000	98510000	117950000	0	18098000	64375000	86335000	91732000	64477000	25314000	15887000	55758000	32735000	31827000	tr|A0A0F6CLG5|A0A0F6CLG5_MYCGL Uncharacterized protein OS=Mycoplasma gallisepticum S6 OX=1006581 GN=GCW_03845 PE=4 SV=1	1.010763177	-0.187201404	-0.762201777	1.908457964	-0.967968011	0	0	1	0	0	0	0.023916071	0.078245246	0.790313876	0.860606216	0.900668803	0.906909002	0.009305155	0.019907663	0.363958565	0.395257213	Uncharacterized protein	GCW_03845
A0A0F6CLG6	45718000	35134000	29086000	20786000	30603000	30275000	68919000	16321000	0	25830000	28439000	29938000	48832000	54253000	52506000	54308000	59578000	50761000	tr|A0A0F6CLG6|A0A0F6CLG6_MYCGL Uncharacterized protein OS=Mycoplasma gallisepticum S6 OX=1006581 GN=GCW_03850 PE=4 SV=1	-0.967364153	-0.081617614	0.364811226	-0.384678067	0.929986472	0	0	1	0	0	0	0.003115199	0.024169644	0.383946306	0.517630179	0.330580469	0.381304457	0.21508885	0.253884717	0.006854903	0.014029732	Uncharacterized protein	GCW_03850	integral component of membrane [GO:0016021]
A0A0F6CLG7	648950000	658540000	729500000	782070000	794510000	713900000	601490000	617250000	677280000	495190000	506230000	423120000	486590000	460610000	397540000	428380000	505120000	429990000	tr|A0A0F6CLG7|A0A0F6CLG7_MYCGL Uncharacterized protein OS=Mycoplasma gallisepticum S6 OX=1006581 GN=GCW_03860 PE=4 SV=1	0.063192013	-0.019976859	-0.475670063	-0.515942766	-0.768322705	0	0	0	0	0	0	0.605303636	0.702027413	0.872730814	0.923708081	0.006755885	0.015502978	0.004970415	0.013165682	0.000993279	0.004304207	Uncharacterized protein	GCW_03860
A0A0F6CLG8	700140000	598650000	514280000	657690000	603760000	556360000	702710000	770270000	650930000	3.07E+08	239630000	280050000	80203000	84086000	79535000	128610000	180740000	145450000	tr|A0A0F6CLG8|A0A0F6CLG8_MYCGL Uncharacterized protein OS=Mycoplasma gallisepticum S6 OX=1006581 GN=GCW_03865 PE=4 SV=1	0.86209673	-0.899392114	-2.223418474	-1.133033738	-2.89828937	0	0	0	0	0	0	0.008749462	0.042336105	0.043487988	0.129605649	0.001051356	0.005729892	0.016534167	0.030278618	0.003040931	0.008615972	Uncharacterized protein	GCW_03865	integral component of membrane [GO:0016021]
A0A0F6CLH0	131030000	145730000	185010000	108330000	128800000	123470000	180650000	185810000	194300000	354770000	486640000	521910000	511560000	616820000	561010000	569510000	568030000	608020000	tr|A0A0F6CLH0|A0A0F6CLH0_MYCGL M-domain IgG blocking protein OS=Mycoplasma gallisepticum S6 OX=1006581 GN=GCW_03885 PE=4 SV=1	-0.356565714	-0.047187531	1.638234599	1.56187788	2.228031115	0	0	0	0	0	0	0.121416361	0.217678734	0.614966384	0.729266419	0.000452591	0.003344568	0.019680209	0.034752751	0.003524581	0.009076708	M-domain IgG blocking protein	GCW_03885
A0A0F6CLH1	522340000	506040000	467190000	768050000	964230000	901880000	344570000	429380000	381140000	741270000	936690000	1163600000	1304700000	1336400000	1295800000	1045600000	990130000	1070200000	tr|A0A0F6CLH1|A0A0F6CLH1_MYCGL Putative peptidase (DUF31) OS=Mycoplasma gallisepticum S6 OX=1006581 GN=GCW_03900 PE=4 SV=1	-0.128342137	0.342034752	1.42702005	0.925987741	0.579717089	0	0	0	0	0	0	0.547348008	0.648531668	0.001885041	0.031183374	4.51E-05	0.001279087	0.064227092	0.088213136	0.014168706	0.02436797	Putative peptidase (DUF31)	GCW_03900
A0A0F6CLH5	19470000	14436000	10034000	0	12691000	13914000	0	8111000	0	55728000	30760000	35532000	6348100	6677900	7027500	55135000	6098800	5906300	tr|A0A0F6CLH5|A0A0F6CLH5_MYCGL DNA ligase OS=Mycoplasma gallisepticum S6 OX=1006581 GN=lig PE=3 SV=1	0.861871045	-1.743320629	1.464260486	1.473510861	-0.992805848	0	1	2	0	0	0	0.390022259	0.520714966	0.439018426	0.560701562	0.352235404	0.402027843	0.063262805	0.087157734	0.672165728	0.69741139	DNA ligase (EC 6.5.1.2) (Polydeoxyribonucleotide synthase [NAD(+)])	lig ligA GCW_03920	DNA ligase (NAD+) activity [GO:0003911]; metal ion binding [GO:0046872]; DNA repair [GO:0006281]; DNA replication [GO:0006260]	DNA ligase (NAD+) activity [GO:0003911]; metal ion binding [GO:0046872]
A0A0F6CLH6	729030000	730590000	788550000	1.17E+09	1278200000	970130000	1483400000	1547400000	1418700000	129640000	116700000	108480000	45025000	58391000	55250000	54941000	72001000	66811000	tr|A0A0F6CLH6|A0A0F6CLH6_MYCGL Peptide methionine sulfoxide reductase MsrA OS=Mycoplasma gallisepticum S6 OX=1006581 GN=msrA PE=3 SV=1	0.872868683	-0.288225638	-4.521352673	-2.663591895	-4.428382422	0	0	0	0	0	0	0.002886642	0.02315734	0.148099234	0.269433546	0.000560444	0.00394119	0.000364767	0.003121563	0.006731237	0.014029732	Peptide methionine sulfoxide reductase MsrA (Protein-methionine-S-oxide reductase) (EC 1.8.4.11) (Peptide-methionine (S)-S-oxide reductase) (Peptide Met(O) reductase)	msrA GCW_03930	peptide-methionine (S)-S-oxide reductase activity [GO:0008113]; cellular protein modification process [GO:0006464]	peptide-methionine (S)-S-oxide reductase activity [GO:0008113]
A0A0F6CLH7	40511000	26830000	54976000	10538000	17137000	18785000	58309000	50575000	42379000	474580000	718410000	636820000	971320000	761090000	420010000	510750000	566350000	712390000	tr|A0A0F6CLH7|A0A0F6CLH7_MYCGL Helicase SNF2 OS=Mycoplasma gallisepticum S6 OX=1006581 GN=GCW_03935 PE=4 SV=1	0.032145371	0.266411136	3.564417439	3.90299702	5.533826653	0	0	0	0	0	0	0.892903425	0.923776017	0.539547332	0.657029412	0.011545611	0.022372828	0.014567084	0.027821255	0.048547877	0.064828282	Helicase SNF2	GCW_03935	ATP binding [GO:0005524]; helicase activity [GO:0004386]	ATP binding [GO:0005524]; helicase activity [GO:0004386]
A0A0F6CLH8	55572000	80338000	94170000	92806000	86303000	84463000	90151000	76962000	94961000	80363000	68804000	51512000	79805000	60013000	56266000	34314000	54268000	44240000	tr|A0A0F6CLH8|A0A0F6CLH8_MYCGL Uncharacterized protein OS=Mycoplasma gallisepticum S6 OX=1006581 GN=GCW_03940 PE=4 SV=1	0.595395527	0.561977692	-0.980480105	-0.197245927	-0.426725297	0	0	0	0	0	0	0.098900925	0.187786567	0.089606049	0.202957701	0.00552198	0.013375463	0.527235623	0.576461554	0.07822159	0.097666505	Uncharacterized protein	GCW_03940
A0A0F6CLH9	19174000	34412000	102680000	33436000	5750400	11167000	17652000	6276100	70083000	325400000	93734000	71994000	139270000	193480000	158740000	88900000	239110000	175900000	tr|A0A0F6CLH9|A0A0F6CLH9_MYCGL Procyclic acidic repetitive protein (PARP), M-domain IgG blocking protein OS=Mycoplasma gallisepticum S6 OX=1006581 GN=GCW_03945 PE=4 SV=1	-0.037067011	-0.036004023	2.422263074	1.652095161	3.287000962	0	0	0	0	0	0	0.965929674	0.976782816	0.935420531	0.963057955	0.07059109	0.09618036	0.30094194	0.34604435	0.003569248	0.009076708	Procyclic acidic repetitive protein (PARP), M-domain IgG blocking protein	GCW_03945	integral component of membrane [GO:0016021]
A0A0F6CLI0	380510000	351890000	536090000	1064600000	1527700000	1144500000	422170000	526090000	606300000	337270000	378920000	334530000	1488200000	1.45E+09	1343200000	727940000	808030000	811560000	tr|A0A0F6CLI0|A0A0F6CLI0_MYCGL Putative peptidase (DUF31) OS=Mycoplasma gallisepticum S6 OX=1006581 GN=GCW_03965 PE=4 SV=1	-1.159765329	0.865253209	0.594637295	-0.271733881	0.194593454	0	0	0	0	0	0	0.000749773	0.014843723	0.000574463	0.02535141	0.021854612	0.035957023	0.331612988	0.375490533	0.335065403	0.367491087	Putative peptidase (DUF31)	GCW_03965
A0A0F6CLI1	0	0	6641800	0	0	0	0	0	9680500	29297000	26030000	23454000	28701000	27710000	27040000	34461000	47620000	42986000	tr|A0A0F6CLI1|A0A0F6CLI1_MYCGL M-domain IgG blocking protein OS=Mycoplasma gallisepticum S6 OX=1006581 GN=GCW_03980 PE=4 SV=1	-0.666781537	-0.58369993	2.106513296	1.983239043	100	2	3	2	0	0	0	0.04071107	0.102798476	0.067098038	0.170760737	0.001770177	0.007331731	0.00132968	0.006410271	NA	NA	M-domain IgG blocking protein	GCW_03980	integral component of membrane [GO:0016021]
A0A0F6CLI2	30996000	32055000	26511000	19024000	3471100	11659000	0	36968000	5570000	328140000	407460000	442900000	327690000	248730000	326250000	317300000	271490000	202130000	tr|A0A0F6CLI2|A0A0F6CLI2_MYCGL Procyclic acidic repetitive protein, M-domain IgG blocking protein OS=Mycoplasma gallisepticum S6 OX=1006581 GN=GCW_03985 PE=4 SV=1	0.575348077	0.190666884	3.631745166	3.717921203	4.724067979	0	0	1	0	0	0	0.053515285	0.123425549	0.432406481	0.560595391	0.010836611	0.021773098	0.008495702	0.018623583	0.006721179	0.014029732	Procyclic acidic repetitive protein, M-domain IgG blocking protein	GCW_03985	integral component of membrane [GO:0016021]
A0A0F6CLI3	158440000	191160000	254550000	122050000	86536000	111960000	122580000	249850000	260770000	62826000	73960000	56940000	98255000	103870000	93003000	132960000	128980000	125210000	tr|A0A0F6CLI3|A0A0F6CLI3_MYCGL M-domain IgG blocking protein OS=Mycoplasma gallisepticum S6 OX=1006581 GN=GCW_03990 PE=4 SV=1	-0.998875051	-0.391551841	-0.709768613	-1.640889199	-0.119190604	0	0	0	0	0	0	0.001886768	0.018537734	0.0020363	0.031183374	0.205418279	0.248095206	0.03650933	0.055449324	0.511819598	0.545118704	M-domain IgG blocking protein	GCW_03990
A0A0F6CLI4	161590000	161720000	157390000	176900000	213270000	214810000	66282000	27281000	26445000	151140000	121630000	102050000	230070000	220950000	207680000	248120000	244660000	198560000	tr|A0A0F6CLI4|A0A0F6CLI4_MYCGL Aldehyde dehydrogenase OS=Mycoplasma gallisepticum S6 OX=1006581 GN=GCW_04000 PE=3 SV=1	-0.883197465	-0.06977385	2.526264818	-0.358938868	0.122734101	0	0	0	0	0	0	0.008154585	0.041957469	0.578393062	0.694992194	0.000916708	0.00525901	0.130491517	0.163573873	0.289921113	0.321165744	Aldehyde dehydrogenase	GCW_04000	oxidoreductase activity, acting on the aldehyde or oxo group of donors, NAD or NADP as acceptor [GO:0016620]; cellular aldehyde metabolic process [GO:0006081]	oxidoreductase activity, acting on the aldehyde or oxo group of donors, NAD or NADP as acceptor [GO:0016620]
A0A0F6CLI5	14295000	10577000	7913100	20055000	6167800	10607000	14150000	1689200	10185000	42304000	103700000	55135000	109620000	103690000	107470000	169710000	59360000	56699000	tr|A0A0F6CLI5|A0A0F6CLI5_MYCGL Metal-dependent phosphohydrolase OS=Mycoplasma gallisepticum S6 OX=1006581 GN=GCW_04005 PE=4 SV=1	-0.506656581	0.166734773	3.456923702	2.617080641	3.122638727	0	0	0	0	0	0	0.54768325	0.648531668	0.783734682	0.860574262	0.144316696	0.180313771	0.09397896	0.122282565	0.000442627	0.002490427	Metal-dependent phosphohydrolase	GCW_04005	hydrolase activity [GO:0016787]	hydrolase activity [GO:0016787]
A0A0F6CLI6	30893000	32509000	54690000	35450000	44295000	30027000	51618000	44083000	69769000	0	0	0	0	0	0	0	0	14392000	tr|A0A0F6CLI6|A0A0F6CLI6_MYCGL Glutamate--tRNA ligase OS=Mycoplasma gallisepticum S6 OX=1006581 GN=gltX PE=3 SV=1	-100	-100	-1.93826818	-100	-100	0	0	0	3	3	2	NA	NA	NA	NA	0.008230359	0.017677028	NA	NA	NA	NA	Glutamate--tRNA ligase (EC 6.1.1.17) (Glutamyl-tRNA synthetase) (GluRS)	gltX GCW_04010	cytoplasm [GO:0005737]; ATP binding [GO:0005524]; glutamate-tRNA ligase activity [GO:0004818]; tRNA binding [GO:0000049]; zinc ion binding [GO:0008270]; glutamyl-tRNA aminoacylation [GO:0006424]	ATP binding [GO:0005524]; glutamate-tRNA ligase activity [GO:0004818]; tRNA binding [GO:0000049]; zinc ion binding [GO:0008270]
A0A0F6CLI9	22119000	39133000	32892000	12030000	19635000	10096000	15933000	16889000	15429000	3999100	5529400	6265900	21322000	11064000	16025000	8905100	10671000	6432100	tr|A0A0F6CLI9|A0A0F6CLI9_MYCGL HPr kinase/phosphorylase OS=Mycoplasma gallisepticum S6 OX=1006581 GN=hprK PE=3 SV=1	-0.719553423	0.89636834	-0.891592287	-2.575456019	0.213178637	0	0	0	0	0	0	0.090650992	0.176592842	0.113078764	0.227665245	0.017670608	0.030327274	0.032402173	0.050592867	0.621809846	0.651279507	HPr kinase/phosphorylase (HPrK/P) (EC 2.7.11.-) (EC 2.7.4.-) (HPr(Ser) kinase/phosphorylase)	hprK GCW_04025	ATP binding [GO:0005524]; magnesium ion binding [GO:0000287]; phosphorelay sensor kinase activity [GO:0000155]; protein serine/threonine kinase activity [GO:0004674]; protein serine/threonine/tyrosine kinase activity [GO:0004712]; regulation of carbohydrate metabolic process [GO:0006109]	ATP binding [GO:0005524]; magnesium ion binding [GO:0000287]; phosphorelay sensor kinase activity [GO:0000155]; protein serine/threonine/tyrosine kinase activity [GO:0004712]; protein serine/threonine kinase activity [GO:0004674]
A0A0F6CLJ0	55986000	112810000	66863000	65782000	66033000	41846000	110100000	154040000	129960000	149120000	48896000	50800000	62435000	80451000	80208000	44262000	55096000	39600000	tr|A0A0F6CLJ0|A0A0F6CLJ0_MYCGL Uncharacterized protein OS=Mycoplasma gallisepticum S6 OX=1006581 GN=GCW_04035 PE=4 SV=1	0.840430365	0.683002819	-1.503912855	0.07837848	0.361377917	0	0	0	0	0	0	0.383809694	0.518661748	0.022801792	0.083617071	0.013427855	0.024912957	0.913989194	0.926481074	0.180471441	0.207190589	Uncharacterized protein	GCW_04035	integral component of membrane [GO:0016021]
A0A0F6CLJ2	0	834640	7079800	2391600	1467200	2372200	5007000	3550000	3530100	7967700	25727000	19288000	28563000	37018000	28257000	71159000	85030000	58180000	tr|A0A0F6CLJ2|A0A0F6CLJ2_MYCGL DNA polymerase III subunit delta OS=Mycoplasma gallisepticum S6 OX=1006581 GN=holB PE=4 SV=1	-2.016503022	-1.191852122	4.14855624	2.157999686	3.912636643	1	0	0	0	0	0	0.006735899	0.036519933	0.02422919	0.085697002	0.012700694	0.023971873	0.084933817	0.112486752	0.008932677	0.016589257	DNA polymerase III subunit delta	holB GCW_04050
A0A0F6CLJ5	1317200000	1569600000	1315400000	439740000	472110000	453970000	287920000	212070000	287210000	6144600000	6166900000	6404500000	4633600000	4376100000	4419900000	5184200000	5392300000	5759200000	tr|A0A0F6CLJ5|A0A0F6CLJ5_MYCGL DNA gyrase subunit A OS=Mycoplasma gallisepticum S6 OX=1006581 GN=gyrA PE=3 SV=1	0.196243857	-0.282611942	4.375154246	2.155055401	3.297577065	0	0	0	0	0	0	0.025420262	0.080957393	0.015563717	0.065891253	0.000838978	0.005076957	2.16E-06	8.73E-05	0.000331005	0.002102556	DNA gyrase subunit A (EC 5.6.2.2)	gyrA GCW_04065	chromosome [GO:0005694]; cytoplasm [GO:0005737]; ATP binding [GO:0005524]; DNA binding [GO:0003677]; DNA topoisomerase type II (double strand cut, ATP-hydrolyzing) activity [GO:0003918]; DNA topological change [GO:0006265]; DNA-dependent DNA replication [GO:0006261]	ATP binding [GO:0005524]; DNA binding [GO:0003677]; DNA topoisomerase type II (double strand cut, ATP-hydrolyzing) activity [GO:0003918]
A0A0F6CLJ6	347820000	369180000	341960000	290280000	311890000	285210000	361780000	237300000	276310000	1367700000	1575100000	1427900000	1045900000	1216900000	1126300000	1.74E+09	2077300000	2051900000	tr|A0A0F6CLJ6|A0A0F6CLJ6_MYCGL DNA gyrase subunit B OS=Mycoplasma gallisepticum S6 OX=1006581 GN=gyrB PE=3 SV=1	-0.424315948	-0.791278098	2.744182496	2.045216261	1.933278263	0	0	0	0	0	0	0.026384632	0.081267307	0.008091449	0.051625724	0.002024038	0.0075677	0.002689041	0.009591105	0.002832864	0.008130688	DNA gyrase subunit B (EC 5.6.2.2)	gyrB GCW_04070	chromosome [GO:0005694]; cytoplasm [GO:0005737]; ATP binding [GO:0005524]; DNA binding [GO:0003677]; DNA topoisomerase type II (double strand cut, ATP-hydrolyzing) activity [GO:0003918]; metal ion binding [GO:0046872]; DNA topological change [GO:0006265]; DNA-dependent DNA replication [GO:0006261]	ATP binding [GO:0005524]; DNA binding [GO:0003677]; DNA topoisomerase type II (double strand cut, ATP-hydrolyzing) activity [GO:0003918]; metal ion binding [GO:0046872]
A0A0F6CLJ7	32767000	47044000	54109000	10218000	22361000	18002000	3884200	3205100	12622000	361520000	420390000	451610000	459940000	427320000	510230000	234570000	233330000	279770000	tr|A0A0F6CLJ7|A0A0F6CLJ7_MYCGL Molecular chaperone DnaJ OS=Mycoplasma gallisepticum S6 OX=1006581 GN=dnaJ_7 PE=4 SV=1	0.722307556	0.902364408	5.245306813	3.203337769	4.78809859	0	0	0	0	0	0	0.011031725	0.048669374	0.003086255	0.032739536	0.002954508	0.009375235	0.0035278	0.010978119	0.002414043	0.007441659	Molecular chaperone DnaJ	dnaJ_7 GCW_04075
A0A0F6CLJ8	79611000	119610000	96292000	176740000	288900000	219980000	22778000	41365000	21463000	10433000	13831000	13524000	8780900	6621500	9176900	26786000	17088000	14193000	tr|A0A0F6CLJ8|A0A0F6CLJ8_MYCGL DNA polymerase III subunit beta OS=Mycoplasma gallisepticum S6 OX=1006581 GN=dnaN PE=3 SV=1	-0.619790337	-1.24027467	-0.559993417	-2.967221529	-4.80189346	0	0	0	0	0	0	0.212258242	0.33280909	0.09361515	0.206866649	0.300575286	0.349468865	0.017061369	0.030863045	0.021217655	0.033021843	DNA polymerase III subunit beta	dnaN GCW_04080	cytoplasm [GO:0005737]; DNA polymerase III complex [GO:0009360]; 3'-5' exonuclease activity [GO:0008408]; DNA binding [GO:0003677]; DNA-directed DNA polymerase activity [GO:0003887]; DNA replication [GO:0006260]	3'-5' exonuclease activity [GO:0008408]; DNA binding [GO:0003677]; DNA-directed DNA polymerase activity [GO:0003887]
A0A0F6CLL0	62403000	39951000	36326000	21986000	19619000	24836000	13811000	14868000	10440000	16465000	0	0	0	0	0	0	0	0	tr|A0A0F6CLL0|A0A0F6CLL0_MYCGL Uncharacterized protein OS=Mycoplasma gallisepticum S6 OX=1006581 GN=GCW_00625 PE=4 SV=1	100	NA	-100	-1.489322824	-100	0	0	0	2	3	3	NA	NA	NA	NA	NA	NA	0.018780816	0.033835884	NA	NA	Uncharacterized protein	GCW_00625
A0A0F6CLL2	1311900000	1205300000	1363300000	1.09E+09	1030800000	718640000	703380000	946580000	862950000	100190000	111860000	99669000	74852000	76415000	74346000	53038000	59909000	59427000	tr|A0A0F6CLL2|A0A0F6CLL2_MYCGL Uncharacterized protein OS=Mycoplasma gallisepticum S6 OX=1006581 GN=GCW_00800 PE=4 SV=1	0.854703911	0.388308017	-3.865744915	-3.637924556	-3.653684322	0	0	0	0	0	0	0.001669084	0.018537734	0.01065151	0.055025535	0.008209657	0.017677028	0.00142563	0.006623888	0.017032808	0.028302636	Uncharacterized protein	GCW_00800	integral component of membrane [GO:0016021]
A0A0F6CLN2	0	18849000	0	0	0	0	0	0	0	57809000	73376000	55093000	122730000	88961000	95106000	118550000	97957000	86979000	tr|A0A0F6CLN2|A0A0F6CLN2_MYCGL Inorganic ion uptake regulation protein, transcription factor OS=Mycoplasma gallisepticum S6 OX=1006581 GN=fur PE=3 SV=1	-0.704172668	0.01565441	100	1.719934906	100	2	3	3	0	0	0	0.0311408	0.087039504	0.940615772	0.966210759	NA	NA	0.002853832	0.009694315	NA	NA	Inorganic ion uptake regulation protein, transcription factor	fur GCW_02090	DNA-binding transcription factor activity [GO:0003700]	DNA-binding transcription factor activity [GO:0003700]
A0A0F6CLN7	222280000	273120000	242270000	306980000	282960000	257870000	68794000	57991000	33562000	1246300000	1205400000	1.24E+09	1359600000	1578600000	1519700000	1.21E+09	1468600000	1613500000	tr|A0A0F6CLN7|A0A0F6CLN7_MYCGL Uncharacterized protein OS=Mycoplasma gallisepticum S6 OX=1006581 GN=GCW_02285 PE=4 SV=1	-0.219017498	0.055016732	4.742078255	2.321282554	2.394551366	0	0	0	0	0	0	0.22980985	0.350557398	0.70755093	0.809395382	0.00695921	0.015853694	1.29E-06	7.63E-05	0.002035647	0.006601727	Uncharacterized protein	GCW_02285
A0A0F6CLN9	4212600	5282900	8484500	0	4800800	6530300	22629000	17301000	19752000	114520000	206370000	219290000	140220000	107760000	232420000	161330000	96870000	318400000	tr|A0A0F6CLN9|A0A0F6CLN9_MYCGL Uncharacterized protein OS=Mycoplasma gallisepticum S6 OX=1006581 GN=GCW_02370 PE=4 SV=1	-0.094130611	-0.263334686	3.272203049	4.9089753	4.820913823	0	1	0	0	0	0	0.879640125	0.914175649	0.69878185	0.801387793	0.119996138	0.153877401	0.033906643	0.052209191	0.052207811	0.068883141	Uncharacterized protein	GCW_02370	integral component of membrane [GO:0016021]
A0A0F6CLP7	1852600000	1572500000	1544800000	2306300000	2182400000	2377800000	2483800000	3003800000	2601500000	1.68E+09	1.57E+09	1789800000	1805800000	1913800000	1972900000	2043800000	2301500000	2074400000	tr|A0A0F6CLP7|A0A0F6CLP7_MYCGL VlhA.2.02 variable lipoprotein family protein OS=Mycoplasma gallisepticum S6 OX=1006581 GN=vlhA.2.02 PE=4 SV=1	-0.347708805	-0.173443494	-0.333473316	0.021580252	-0.270512528	0	0	0	0	0	0	0.012817051	0.054129252	0.076460659	0.182875088	0.051734227	0.07371282	0.842786177	0.860183139	0.006914728	0.014075565	VlhA.2.02 variable lipoprotein family protein	vlhA.2.02 GCW_02615
A0A0F6CLQ1	8817000	9325300	8570600	19265000	8775500	7493000	0	0	0	0	0	0	0	0	0	0	0	0	tr|A0A0F6CLQ1|A0A0F6CLQ1_MYCGL NAD kinase OS=Mycoplasma gallisepticum S6 OX=1006581 GN=ppnK PE=3 SV=1	NA	NA	NA	-100	-100	0	0	3	3	3	3	NA	NA	NA	NA	NA	NA	NA	NA	NA	NA	NAD kinase (EC 2.7.1.23) (ATP-dependent NAD kinase)	ppnK nadK GCW_03105	cytoplasm [GO:0005737]; ATP binding [GO:0005524]; metal ion binding [GO:0046872]; NAD+ kinase activity [GO:0003951]; NAD metabolic process [GO:0019674]; NADP biosynthetic process [GO:0006741]	ATP binding [GO:0005524]; metal ion binding [GO:0046872]; NAD+ kinase activity [GO:0003951]
A0A0F6CLQ4	128850000	108490000	109840000	221720000	232620000	228310000	198420000	473950000	472610000	0	0	0	16802000	0	0	18839000	0	20632000	tr|A0A0F6CLQ4|A0A0F6CLQ4_MYCGL Esterase OS=Mycoplasma gallisepticum S6 OX=1006581 GN=GCW_03480 PE=4 SV=1	-100	-0.232160098	-4.273423017	-100	-3.759478709	0	0	0	3	2	1	NA	NA	0.433131097	0.560595391	0.055920143	0.078648976	NA	NA	3.51E-05	0.000734192	Esterase	GCW_03480	lipid metabolic process [GO:0006629]
A0A0F6CLQ6	953990000	732390000	725080000	755770000	1059800000	282900000	1.19E+09	687580000	724940000	141170000	219090000	229230000	4367800	17899000	9123500	6306400	15570000	14593000	tr|A0A0F6CLQ6|A0A0F6CLQ6_MYCGL Uncharacterized protein OS=Mycoplasma gallisepticum S6 OX=1006581 GN=GCW_03740 PE=4 SV=1	4.01470897	-0.216367647	-6.156524524	-2.032367635	-6.062875211	0	0	0	0	0	0	0.021041419	0.075880972	0.750137897	0.83697652	0.033747976	0.052282374	0.008306685	0.018482375	0.09281986	0.112401035	Uncharacterized protein	GCW_03740	integral component of membrane [GO:0016021]
A0A0F6CLS8	108990000	37843000	52516000	82718000	158990000	186270000	97783000	83298000	72879000	120650000	120610000	122190000	274230000	326040000	319060000	163830000	151740000	195500000	tr|A0A0F6CLS8|A0A0F6CLS8_MYCGL 2-C-methyl-D-erythritol 2,4-cyclodiphosphate synthase OS=Mycoplasma gallisepticum S6 OX=1006581 GN=ispF PE=3 SV=1	-0.491764002	0.847061913	1.008919624	0.866460537	1.103046183	0	0	0	0	0	0	0.063441674	0.134031707	0.003312659	0.032739536	0.009388158	0.019399227	0.12767739	0.160953084	0.018131726	0.029572779	2-C-methyl-D-erythritol 2,4-cyclodiphosphate synthase (EC 4.6.1.12)	ispF GCW_90134	2-C-methyl-D-erythritol 2,4-cyclodiphosphate synthase activity [GO:0008685]; metal ion binding [GO:0046872]; isopentenyl diphosphate biosynthetic process, methylerythritol 4-phosphate pathway [GO:0019288]; terpenoid biosynthetic process [GO:0016114]	2-C-methyl-D-erythritol 2,4-cyclodiphosphate synthase activity [GO:0008685]; metal ion binding [GO:0046872]
A0A0F6CLT3	0	0	0	0	0	0	0	0	0	59903000	0	47417000	0	0	0	0	0	0	tr|A0A0F6CLT3|A0A0F6CLT3_MYCGL DNA polymerase III PolC-type OS=Mycoplasma gallisepticum S6 OX=1006581 GN=polC PE=3 SV=2	100	NA	NA	100	NA	3	3	3	1	3	3	NA	NA	NA	NA	NA	NA	NA	NA	NA	NA	DNA polymerase III PolC-type (PolIII) (EC 2.7.7.7)	polC GCW_90501	cytoplasm [GO:0005737]; 3'-5' exonuclease activity [GO:0008408]; DNA binding [GO:0003677]; DNA-directed DNA polymerase activity [GO:0003887]; DNA-dependent DNA replication [GO:0006261]	3'-5' exonuclease activity [GO:0008408]; DNA binding [GO:0003677]; DNA-directed DNA polymerase activity [GO:0003887]
A0A0F6CLT8	22999000	40786000	18873000	43830000	36785000	47855000	62042000	26878000	28502000	27383000	28685000	24505000	47614000	33454000	42926000	30480000	27980000	30664000	tr|A0A0F6CLT8|A0A0F6CLT8_MYCGL Aromatic cluster surface protein OS=Mycoplasma gallisepticum S6 OX=1006581 GN=GCW_90556 PE=4 SV=2	-0.145517511	0.476384422	-0.397816846	-0.036857984	-0.051161193	0	0	0	0	0	0	0.140003475	0.239549673	0.10233525	0.216625189	0.497213617	0.541962842	0.927766756	0.93830956	0.792086815	0.804255503	Aromatic cluster surface protein	GCW_90556
A0A0F6CLV5	25772000	36826000	23655000	19793000	0	0	10269000	5541000	0	160270000	162330000	209870000	222230000	391720000	296260000	200020000	218570000	176390000	tr|A0A0F6CLV5|A0A0F6CLV5_MYCGL Heme chaperone HemW OS=Mycoplasma gallisepticum S6 OX=1006581 GN=GCW_90995 PE=3 SV=2	-0.160140929	0.613358263	4.6489694	2.626053703	3.938174734	0	2	1	0	0	0	0.366446786	0.505831454	0.159053324	0.285917284	0.00259539	0.008704538	0.008438598	0.018623583	0.024536583	0.036515723	Heme chaperone HemW	GCW_90995	cytoplasm [GO:0005737]; 4 iron, 4 sulfur cluster binding [GO:0051539]; coproporphyrinogen oxidase activity [GO:0004109]; metal ion binding [GO:0046872]; porphyrin-containing compound biosynthetic process [GO:0006779]	4 iron, 4 sulfur cluster binding [GO:0051539]; coproporphyrinogen oxidase activity [GO:0004109]; metal ion binding [GO:0046872]
A0A0F6CLV7	60877000	82374000	145230000	1.53E+08	93650000	93038000	152180000	169620000	158270000	91296000	117850000	84773000	205770000	216870000	223990000	229520000	274520000	315210000	tr|A0A0F6CLV7|A0A0F6CLV7_MYCGL Chromosome partition protein Smc OS=Mycoplasma gallisepticum S6 OX=1006581 GN=smc PE=3 SV=2	-1.478885145	-0.341363326	0.771058984	0.02694232	0.928730188	0	0	0	0	0	0	0.01048969	0.048166942	0.140178268	0.259186756	0.039905632	0.059679392	0.951708916	0.960341197	0.028971377	0.041575807	Chromosome partition protein Smc	smc GCW_90999	chromosome [GO:0005694]; cytoplasm [GO:0005737]; ATP binding [GO:0005524]; DNA binding [GO:0003677]; chromosome condensation [GO:0030261]; DNA replication [GO:0006260]; sister chromatid cohesion [GO:0007062]	ATP binding [GO:0005524]; DNA binding [GO:0003677]
A0A0F6CLV9	156900000	134860000	163230000	323670000	350330000	377110000	130530000	131490000	167600000	32238000	21397000	29277000	118430000	107970000	77861000	47132000	44945000	46101000	tr|A0A0F6CLV9|A0A0F6CLV9_MYCGL VlhA.3.07 OS=Mycoplasma gallisepticum S6 OX=1006581 GN=vlhA.3.07 PE=4 SV=2	-0.73687511	1.138781486	-1.636533221	-2.456182012	-1.78853233	0	0	0	0	0	0	0.025861174	0.080957393	0.044677913	0.131422693	0.015210023	0.027290412	0.00191825	0.008129727	0.000304008	0.002035933	VlhA.3.07	vlhA.3.07 GCW_91181
A0A0F6CLW2	131050000	170560000	196700000	62287000	63066000	58534000	129670000	136290000	122850000	295070000	255930000	251650000	81557000	91888000	75086000	222800000	196360000	188460000	tr|A0A0F6CLW2|A0A0F6CLW2_MYCGL Uncharacterized protein OS=Mycoplasma gallisepticum S6 OX=1006581 GN=GCW_91202 PE=4 SV=1	0.401601672	-1.289743543	0.644104033	0.687727504	0.434606323	0	0	0	0	0	0	0.022577723	0.077691022	0.002360558	0.031183374	0.011620086	0.022417511	0.015372961	0.028743562	0.039305408	0.054121465	Uncharacterized protein	GCW_91202
A0A0F6CLW4	796780000	397300000	1701800000	2052500000	1872700000	1905400000	745400000	1369900000	757720000	133070000	138020000	70321000	144910000	85221000	83571000	172730000	122650000	125180000	tr|A0A0F6CLW4|A0A0F6CLW4_MYCGL Uncharacterized protein OS=Mycoplasma gallisepticum S6 OX=1006581 GN=GCW_91278 PE=4 SV=1	-0.300802098	-0.422916913	-2.772184491	-3.084420374	-4.21617772	0	0	0	0	0	0	0.391114797	0.520714966	0.244474243	0.380573306	0.057258572	0.080272467	0.157661815	0.1927459	0.000247305	0.001841351	Uncharacterized protein	GCW_91278	integral component of membrane [GO:0016021]
A0A0F6CLW5	36941000	53709000	52991000	53525000	28832000	32023000	59919000	48116000	64878000	0	6231300	1528900	0	0	0	6688000	2481400	9070600	tr|A0A0F6CLW5|A0A0F6CLW5_MYCGL Uncharacterized protein, DegV family OS=Mycoplasma gallisepticum S6 OX=1006581 GN=degV PE=4 SV=1	-0.647977489	-100	-3.244868704	-3.625267456	-100	0	0	0	1	3	0	0.263649729	0.386997414	NA	NA	0.00423555	0.01176242	0.008467907	0.018623583	NA	NA	Uncharacterized protein, DegV family	degV GCW_91316
A0A0F6CLW6	91022000	93149000	98408000	6833600	23998000	32334000	47192000	52646000	61611000	175080000	187770000	202210000	93526000	92553000	100370000	124270000	139920000	129320000	tr|A0A0F6CLW6|A0A0F6CLW6_MYCGL Uncharacterized protein OS=Mycoplasma gallisepticum S6 OX=1006581 GN=GCW_91421 PE=4 SV=2	0.522003768	-0.458121997	1.285321793	0.999749811	2.181067316	0	0	0	0	0	0	0.006454654	0.03585919	0.006077594	0.042923184	0.000255705	0.002422479	0.004266814	0.011867078	0.005746725	0.012893668	Lipoprotein_X domain-containing protein	GCW_91421
A0A0F6CLX0	9341900	12989000	56816000	21556000	59120000	86344000	23914000	14141000	14660000	3898300	21105000	15273000	6461900	5068600	4620100	5121300	19670000	4873100	tr|A0A0F6CLX0|A0A0F6CLX0_MYCGL ATP-binding cassette domain of the transporters involved in export of lipoprotein and macrolide, and cell division protein OS=Mycoplasma gallisepticum S6 OX=1006581 GN=salX PE=4 SV=1	0.441198553	-0.87714484	-0.829480935	-0.974601689	-3.370361203	0	0	0	0	0	0	0.641416278	0.730727405	0.454674452	0.570547165	0.268713626	0.315792832	0.491280075	0.539801564	0.115632298	0.135929457	ATP-binding cassette domain of the transporters involved in export of lipoprotein and macrolide, and cell division protein	salX GCW_91481	ATP binding [GO:0005524]; ATPase activity [GO:0016887]; cell division [GO:0051301]	ATPase activity [GO:0016887]; ATP binding [GO:0005524]
A0A0F6CLX6	2.11E+10	2.26E+10	2.23E+10	1.32E+10	1.25E+10	1.25E+10	1.22E+10	1.21E+10	1.03E+10	1.08E+10	1.21E+10	1.20E+10	7304800000	8289500000	7735600000	1.04E+10	1.08E+10	9641200000	tr|A0A0F6CLX6|A0A0F6CLX6_MYCGL Uncharacterized protein OS=Mycoplasma gallisepticum S6 OX=1006581 GN=GCW_91851 PE=4 SV=2	0.177590433	-0.401181098	-0.167994448	-0.922104442	-0.712298635	0	0	0	0	0	0	0.063433644	0.134031707	0.005128211	0.036874282	0.168623894	0.207683665	9.36E-05	0.001565365	0.000223413	0.001841351	Uncharacterized protein	GCW_91851
A0A0F6CLX7	8253900000	8930400000	1.00E+10	4731600000	5442500000	5090500000	4331200000	4793700000	4311100000	5680100000	5808300000	6348200000	3588700000	3474500000	4019800000	3307900000	3568500000	3270400000	tr|A0A0F6CLX7|A0A0F6CLX7_MYCGL Uncharacterized protein OS=Mycoplasma gallisepticum S6 OX=1006581 GN=GCW_91852 PE=4 SV=1	0.81381582	0.127323634	-0.405078885	-0.6101603	-0.461841335	0	0	0	0	0	0	0.001976639	0.018537734	0.195688198	0.329049346	0.007382395	0.016473522	0.016348115	0.030079051	0.006942247	0.014075565	Uncharacterized protein	GCW_91852
A0A0F6CLY0	411320000	389810000	481540000	339800000	351750000	390180000	634400000	667630000	677680000	43991000	50163000	50994000	64820000	54781000	56928000	70128000	67141000	72201000	tr|A0A0F6CLY0|A0A0F6CLY0_MYCGL Mycoplasma hemagglutinin VlhA OS=Mycoplasma gallisepticum S6 OX=1006581 GN=vlhA PE=4 SV=2	-0.529218945	-0.246838431	-3.240473568	-3.143553449	-2.615363335	0	0	0	0	0	0	0.00225247	0.019124746	0.050648655	0.140822264	0.000424145	0.003193505	0.005066911	0.013263384	0.001816865	0.006130187	Mycoplasma hemagglutinin VlhA	vlhA GCW_91946
A0A0F6CLY2	0	0	0	19560000	21342000	24077000	0	0	0	2625900	6235700	0	5629600	6706300	9076100	0	0	0	tr|A0A0F6CLY2|A0A0F6CLY2_MYCGL Mycoplasma hemagglutinin VlhA OS=Mycoplasma gallisepticum S6 OX=1006581 GN=vlhA PE=4 SV=2	100	100	NA	100	-1.601553984	3	0	3	1	0	3	NA	NA	NA	NA	NA	NA	NA	NA	0.001236166	0.004806463	Mycoplasma hemagglutinin VlhA	vlhA GCW_91948
A0A0F6CLZ1	604120000	827710000	648610000	492050000	413430000	481650000	1055400000	835780000	945220000	252430000	279610000	249620000	1.34E+08	178990000	146680000	171410000	193700000	186440000	tr|A0A0F6CLZ1|A0A0F6CLZ1_MYCGL Segregation and condensation protein B OS=Mycoplasma gallisepticum S6 OX=1006581 GN=scpB PE=3 SV=1	0.503049535	-0.262893164	-2.362497419	-1.412275564	-1.593432583	0	0	0	0	0	0	0.004117471	0.02895097	0.135199685	0.254130529	0.00640745	0.014942269	0.022257756	0.038013273	0.001407753	0.005227481	Segregation and condensation protein B	scpB GCW_92263	cell division [GO:0051301]; chromosome separation [GO:0051304]
A0A0F6CLZ2	189120000	203080000	214460000	52214000	130920000	70438000	268830000	296690000	409820000	125080000	131040000	146690000	121880000	201140000	211940000	273560000	247650000	222680000	tr|A0A0F6CLZ2|A0A0F6CLZ2_MYCGL Segregation and condensation protein A OS=Mycoplasma gallisepticum S6 OX=1006581 GN=scpA PE=3 SV=2	-0.884989804	-0.475658281	-0.390815921	-0.590788691	1.077035574	0	0	0	0	0	0	0.00771498	0.040369081	0.117526111	0.23147534	0.2085426	0.250480919	0.002373355	0.008950365	0.066391614	0.084324981	Bifunctional protein dihydrofolate reductase (DHFR) and ScpA/B segregation and condensation protein	scpA scpB GCW_92264	dihydrofolate reductase activity [GO:0004146]; chromosome segregation [GO:0007059]; tetrahydrofolate biosynthetic process [GO:0046654]	dihydrofolate reductase activity [GO:0004146]
A0A0F6CLZ3	0	16953000	0	19239000	19614000	11432000	29804000	0	10555000	11401000	6618700	4722200	11593000	8923200	8605000	5469200	7863700	7897200	tr|A0A0F6CLZ3|A0A0F6CLZ3_MYCGL Ribonuclease OS=Mycoplasma gallisepticum S6 OX=1006581 GN=rnhC PE=3 SV=2	0.099241624	0.455958639	-1.511741762	-1.161150305	-0.788058303	2	0	1	0	0	0	0.831178781	0.882147291	0.10351289	0.217089533	0.541338008	0.587122814	0.772474711	0.797566697	0.105304079	0.125456612	Ribonuclease (EC 3.1.26.4)	rnhC GCW_92276	cytoplasm [GO:0005737]; metal ion binding [GO:0046872]; RNA binding [GO:0003723]; RNA-DNA hybrid ribonuclease activity [GO:0004523]	metal ion binding [GO:0046872]; RNA binding [GO:0003723]; RNA-DNA hybrid ribonuclease activity [GO:0004523]
A0A0F6CLZ6	6122300000	6768700000	6.84E+09	4067900000	4752700000	4809700000	7670400000	9276600000	8457200000	1532100000	1568100000	1497400000	1036900000	1119600000	1293600000	1604900000	1.95E+09	1894700000	tr|A0A0F6CLZ6|A0A0F6CLZ6_MYCGL Mycoplasma hemagglutinin VlhA OS=Mycoplasma gallisepticum S6 OX=1006581 GN=vlhA PE=4 SV=2	-0.245798757	-0.660041533	-2.220315417	-2.101438097	-1.982107232	0	0	0	0	0	0	0.113044541	0.205951593	0.009402904	0.053917915	0.00334151	0.010117349	0.001900449	0.008129727	0.00251974	0.00757636	Mycoplasma hemagglutinin VlhA	vlhA GCW_92396
A0A0F6CM02	3.70E+07	14592000	49194000	68700000	79086000	78645000	15079000	19798000	20127000	1948500	1967400	2548400	1640300	0	0	1819700	2116000	5395100	tr|A0A0F6CM02|A0A0F6CM02_MYCGL VlhA OS=Mycoplasma gallisepticum S6 OX=1006581 GN=vlhA PE=4 SV=2	-0.529506626	-0.92307858	-2.559463853	-3.962657287	-5.524005478	0	0	0	0	2	0	0.493284771	0.609830074	0.140982945	0.259614935	0.002418315	0.008237385	0.090000433	0.117794684	0.00162942	0.00562659	VlhA	vlhA GCW_92453
A0A0F6CM03	32621000	26996000	36620000	26847000	19037000	12554000	47199000	58891000	67561000	11416000	9140400	14331000	8019600	6872700	6894000	9723100	11007000	6385000	tr|A0A0F6CM03|A0A0F6CM03_MYCGL VlhA OS=Mycoplasma gallisepticum S6 OX=1006581 GN=vlhA PE=4 SV=2	0.363609593	-0.315675289	-2.679022323	-1.463885586	-1.423485602	0	0	0	0	0	0	0.273044614	0.397637787	0.325433648	0.466523553	0.011028169	0.021942612	0.007048503	0.01625173	0.096663697	0.11673594	VlhA	vlhA GCW_92454
A0A0F6CM05	192290000	167190000	149310000	46142000	56514000	34055000	96150000	75945000	96808000	58895000	71513000	79772000	9661200	15798000	13527000	18093000	20839000	22040000	tr|A0A0F6CM05|A0A0F6CM05_MYCGL VlhA OS=Mycoplasma gallisepticum S6 OX=1006581 GN=vlhA PE=4 SV=2	1.785406619	-0.645183328	-2.140867076	-1.275444922	-1.810093883	0	0	0	0	0	0	0.01221288	0.052844191	0.033699973	0.110671556	0.008171628	0.017677028	0.006241996	0.015096131	0.030131997	0.042686996	VlhA	vlhA GCW_92457
A0A0F6CM10	18145000	24689000	3873200	14408000	0	13613000	25023000	33004000	38752000	78257000	107760000	100590000	29866000	29498000	34409000	38222000	70598000	42448000	tr|A0A0F6CM10|A0A0F6CM10_MYCGL S-adenosylmethionine synthetase OS=Mycoplasma gallisepticum S6 OX=1006581 GN=GCW_92659 PE=3 SV=2	0.921967021	-0.689862331	0.644340888	2.61735698	1.157701645	0	1	0	0	0	0	0.029552196	0.085796698	0.197509342	0.330153992	0.208427572	0.250480919	0.002778455	0.009591105	0.032052852	0.044975748	Methionine adenosyltransferase (EC 2.5.1.6)	GCW_92659	cytoplasm [GO:0005737]; ATP binding [GO:0005524]; metal ion binding [GO:0046872]; methionine adenosyltransferase activity [GO:0004478]; one-carbon metabolic process [GO:0006730]; S-adenosylmethionine biosynthetic process [GO:0006556]	ATP binding [GO:0005524]; metal ion binding [GO:0046872]; methionine adenosyltransferase activity [GO:0004478]
A0A0F6CM11	38178000	71137000	80541000	9127600	0	13810000	0	0	0	71053000	73650000	103270000	93388000	109650000	124720000	72585000	58124000	63591000	tr|A0A0F6CM11|A0A0F6CM11_MYCGL Ribonuclease 3 OS=Mycoplasma gallisepticum S6 OX=1006581 GN=rnc PE=3 SV=1	0.351897144	0.754345094	100	0.385277451	3.251882141	0	1	3	0	0	0	0.219067867	0.339932896	0.023761102	0.084872021	NA	NA	0.307860398	0.353087312	0.002764497	0.008092103	Ribonuclease 3 (EC 3.1.26.3) (Ribonuclease III) (RNase III)	rnc GCW_92786	cytoplasm [GO:0005737]; metal ion binding [GO:0046872]; ribonuclease III activity [GO:0004525]; RNA binding [GO:0003723]; mRNA processing [GO:0006397]; rRNA catabolic process [GO:0016075]; rRNA processing [GO:0006364]; tRNA processing [GO:0008033]	metal ion binding [GO:0046872]; ribonuclease III activity [GO:0004525]; RNA binding [GO:0003723]
A0A0F6CM12	2759300000	2669700000	2982200000	2814400000	3243500000	2905900000	1.37E+09	1323600000	1268500000	808620000	840240000	785120000	756290000	803950000	807090000	613100000	694850000	6.35E+08	tr|A0A0F6CM12|A0A0F6CM12_MYCGL N-acetylmuramoyl-L-alanine amidase OS=Mycoplasma gallisepticum S6 OX=1006581 GN=GCW_92794 PE=4 SV=1	0.325068538	0.285012053	-1.026923733	-1.788994327	-1.920849632	0	0	0	0	0	0	0.007661337	0.040369081	0.011937969	0.058149464	6.76E-05	0.001472803	0.001684013	0.007346919	0.003102909	0.008735579	N-acetylmuramoyl-L-alanine amidase	GCW_92794
A0A0F6CM14	9.80E+10	1.00E+11	9.98E+10	7.91E+10	7.84E+10	7.72E+10	6.69E+10	7.11E+10	6.62E+10	8.09E+10	8.63E+10	8.16E+10	8.11E+10	8.63E+10	8.27E+10	8.87E+10	9.62E+10	8.70E+10	tr|A0A0F6CM14|A0A0F6CM14_MYCGL EAGR-box protein, DnaJ-like protein, may be involved in terminal organelle assembly OS=Mycoplasma gallisepticum S6 OX=1006581 GN=topJ PE=4 SV=2	-0.127638096	-0.120188778	0.413064416	-0.260678255	0.09198033	0	0	0	0	0	0	0.095340394	0.183165044	0.107708777	0.221782163	0.005482316	0.013375463	0.004743557	0.012640018	0.066811377	0.084614981	EAGR-box protein, DnaJ-like protein, may be involved in terminal organelle assembly	topJ GCW_92854
A0A0F6CM26	11082000	48488000	15807000	5820500000	7067200000	6101500000	34549000	67965000	154830000	1517700	0	0	158840000	196480000	196360000	837430	434960	0	tr|A0A0F6CM26|A0A0F6CM26_MYCGL VlhA OS=Mycoplasma gallisepticum S6 OX=1006581 GN=vlhA PE=4 SV=1	1.254345706	8.17518443	-7.075050897	-4.049203326	-5.105203637	0	0	0	2	0	1	0.893695205	0.923776017	0.004617061	0.036693486	0.140200743	0.176365408	0.171133134	0.205822282	0.003721498	0.009358958	VlhA	vlhA GCW_93362
A0A0F6CM27	3396900000	3.14E+09	3042100000	1535200000	1676400000	1353100000	3261900000	4246100000	4026700000	420690000	448320000	400270000	343270000	345510000	341520000	733650000	761030000	705680000	tr|A0A0F6CM27|A0A0F6CM27_MYCGL VlhA OS=Mycoplasma gallisepticum S6 OX=1006581 GN=vlhA PE=4 SV=1	-0.793729223	-1.094675103	-2.390168995	-2.915563443	-2.147455568	0	0	0	0	0	0	0.000142533	0.005344975	0.001596003	0.031183374	0.008916354	0.018717053	0.001242576	0.006258866	0.006243547	0.013512259	VlhA	vlhA GCW_93371
A0A0F6CM37	0	0	0	0	0	0	0	0	0	1147900	0	1091100	0	895670	0	2362400	2013400	4283100	tr|A0A0F6CM37|A0A0F6CM37_MYCGL Cytochrome B561, N terminal domain protein OS=Mycoplasma gallisepticum S6 OX=1006581 GN=GCW_93851 PE=4 SV=1	-1.366366732	-1.688182071	100	100	100	3	3	3	1	2	0	0.073988106	0.150654515	0.050671146	0.140822264	NA	NA	NA	NA	NA	NA	Cytochrome B561, N terminal domain protein	GCW_93851
A0A0F6CM38	967500000	850190000	830750000	490130000	484430000	414970000	913510000	1211500000	1018600000	0	0	4628000	0	0	0	0	0	0	tr|A0A0F6CM38|A0A0F6CM38_MYCGL Uncharacterized protein OS=Mycoplasma gallisepticum S6 OX=1006581 GN=GCW_93852 PE=4 SV=1	100	NA	-100	-7.575575744	-100	0	0	0	2	3	3	NA	NA	NA	NA	NA	NA	0.002315086	0.008805243	NA	NA	Uncharacterized protein	GCW_93852
