# Supplementary material for: Data on nucleoid-associated proteins isolated from Mycoplasma gallisepticum after intracellular infection
Source: Data Brief. 2021 Aug 14;38:107289. doi: 10.1016/j.dib.2021.107289 (PMC8379615; doi:10.1016/j.dib.2021.107289)
Supplement: Supplementary file 2 [file mmc2.zip › S2_LFQ_acute_and_chronic_proteins_enrichment.txt]

Acute infection: Nucleoid vs Lysate (A)
Protein names	Gene names	lysate_24h_1	lysate_24h_2	lysate_24h_3	nucl_24h_1	nucl_24h_2	nucl_24h_3	log2FC	rawpvalue	pvalue.adj
DNA polymerase III PolC-type (PolIII) (EC 2.7.7.7)	polC GCW_90501	0	0	0	59903000	0	47417000	nuc24h_only	NA	NA
Mycoplasma hemagglutinin VlhA	vlhA GCW_91948	0	0	0	2625900	6235700	0	nuc24h_only	NA	NA
1-deoxy-D-xylulose 5-phosphate reductoisomerase (DXP reductoisomerase) (EC 1.1.1.267) (1-deoxyxylulose-5-phosphate reductoisomerase) (2-C-methyl-D-erythritol 4-phosphate synthase)	dxr GCW_00495	0	0	0	5735400	10193000	11491000	nuc24h_only	NA	NA
Uncharacterized protein	GCW_01405	0	0	0	71551000	84588000	72621000	nuc24h_only	NA	NA
Uncharacterized protein	GCW_01250	0	0	0	12067000	14123000	12535000	nuc24h_only	NA	NA
Sialidase	GCW_03185	0	0	0	2451100	3443900	2701400	nuc24h_only	NA	NA
Cation transporter	trkG GCW_02765	0	0	0	12080000	5772600	8275600	nuc24h_only	NA	NA
Uncharacterized protein	GCW_01550	0	0	0	6568400	5885900	4756900	nuc24h_only	NA	NA
MFS transporter	GCW_03605	0	0	0	25243000	15676000	21477000	nuc24h_only	NA	NA
Sugar ABC transporter permease	GCW_01440	0	0	0	14394000	0	8510800	nuc24h_only	NA	NA
Ribonuclease P protein component (RNase P protein) (RNaseP protein) (EC 3.1.26.5) (Protein C5)	rnpA GCW_00035	0	0	0	3531700	4489000	3646200	nuc24h_only	NA	NA
Cytadherence protein C	crmC GCW_01060	0	0	0	5120800	7846100	6123400	nuc24h_only	NA	NA
UvrABC system protein C (Protein UvrC) (Excinuclease ABC subunit C)	uvrC GCW_02010	0	0	0	7626900	7882900	8403600	nuc24h_only	NA	NA
Cytochrome B561, N terminal domain protein	GCW_93851	0	0	0	1147900	0	1091100	nuc24h_only	NA	NA
Uncharacterized protein	GCW_02075	0	0	0	15128000	24697000	32804000	nuc24h_only	NA	NA
Exopolyphosphatase-related protein	GCW_02820	0	0	0	18756000	6269600	7388700	nuc24h_only	NA	NA
Ion channel protein	GCW_03085	0	0	0	4108000	6010900	4839300	nuc24h_only	NA	NA
Probable tRNA sulfurtransferase (EC 2.8.1.4) (Sulfur carrier protein ThiS sulfurtransferase) (Thiamine biosynthesis protein ThiI) (tRNA 4-thiouridine synthase)	thiI GCW_02825	0	0	0	66370000	61508000	55172000	nuc24h_only	NA	NA
ABC transporter ATP-binding protein	GCW_00115	0	0	0	22957000	35304000	10306000	nuc24h_only	NA	NA
Ribosomal RNA small subunit methyltransferase A (EC 2.1.1.182) (16S rRNA (adenine(1518)-N(6)/adenine(1519)-N(6))-dimethyltransferase) (16S rRNA dimethyladenosine transferase) (16S rRNA dimethylase) (S-adenosylmethionine-6-N', N'-adenosyl(rRNA) dimethyltransferase)	ksgA rsmA GCW_00045	0	0	0	12836000	13312000	13179000	nuc24h_only	NA	NA
Uncharacterized protein	GCW_02095	250360	0	0	678560000	537890000	709580000	11.32437597	0.006703618	0.015618378
AAA_31 domain-containing protein	GCW_03620	0	0	1886200	180160000	144160000	146660000	6.379076829	0.0053556	0.013618526
UvrABC system protein A (UvrA protein) (Excinuclease ABC subunit A)	uvrA GCW_00470	15675000	2184600	5278700	542500000	519730000	437390000	6.01817029	0.003711903	0.011185577
DNA-binding ferritin-like protein	dps GCW_01140	14332000	2209900	8401400	449910000	411040000	498750000	5.768492218	0.002790974	0.009591105
DNA topoisomerase 4 subunit B (EC 5.6.2.2) (Topoisomerase IV subunit B)	parE GCW_02330	4181400	14184000	11949000	393950000	366240000	371530000	5.222369985	0.000135321	0.002007261
ATPase AAA	GCW_03805	52255000	62298000	56711000	1160400000	1303800000	1353300000	4.478334326	0.002208944	0.008630114
Uncharacterized protein	GCW_03170	777470000	737210000	819890000	1.42E+10	1.46E+10	1.41E+10	4.201462969	9.89E-05	0.001567963
Uncharacterized protein	GCW_01850	10532000	6878600	6174200	138610000	1.33E+08	137690000	4.117229395	1.02E-06	7.58E-05
Peptide ABC transporter ATP-binding protein	dppF GCW_02910	20029000	23917000	19640000	391050000	378210000	329630000	4.111194012	0.002801896	0.009591105
Asparagine--tRNA ligase (EC 6.1.1.22) (Asparaginyl-tRNA synthetase) (AsnRS)	asnC asnS GCW_01395	251340000	268650000	248130000	3938700000	4310600000	4308100000	4.031062262	0.000960538	0.00547999
Haloacid dehalogenase	GCW_03120	86278000	55398000	68550000	1115500000	1201900000	1016200000	3.987067992	0.00210838	0.008630114
Heat-inducible transcription repressor HrcA	hrcA GCW_02005	15906000	69958000	73165000	830030000	919960000	758990000	3.979739191	0.001167891	0.00613016
Choline kinase	licA GCW_01035	22940000	26455000	39395000	461590000	453070000	473040000	3.966154701	7.42E-07	6.61E-05
GntR family HTH transcriptional regulator	GCW_02645	21105000	7764000	35721000	297850000	372680000	329630000	3.952776182	0.001965235	0.008250281
DNA-directed RNA polymerase subunit beta (RNAP subunit beta) (EC 2.7.7.6) (RNA polymerase subunit beta) (Transcriptase subunit beta)	rpoB GCW_01240	1156200000	1249500000	1358900000	1.89E+10	1.97E+10	1.95E+10	3.946479032	7.10E-05	0.001374023
Helicase SNF2	GCW_03935	40511000	26830000	54976000	474580000	718410000	636820000	3.90299702	0.014567084	0.027821255
ClpB chaperone	clpB GCW_02785	1751700000	1636100000	1914700000	2.74E+10	2.48E+10	2.58E+10	3.878396535	0.000884344	0.005426616
Uncharacterized protein	GCW_01545	379580000	254970000	315030000	4968200000	4507300000	4447600000	3.874047106	0.000926793	0.005426616
Ferritin	GCW_00085	252530000	320990000	279990000	3.99E+09	3984100000	3811200000	3.787559026	6.39E-05	0.001291732
Procyclic acidic repetitive protein, M-domain IgG blocking protein	GCW_03985	30996000	32055000	26511000	328140000	407460000	442900000	3.717921203	0.008495702	0.018623583
Phosphohexomutase/phosphomannomutase	cpsG manB GCW_03295	141230000	116490000	145060000	1739900000	1459900000	1627100000	3.583032985	0.002750003	0.009591105
ABC transporter ATP-binding protein	sufC GCW_01585	55436000	73780000	23996000	552640000	691550000	591220000	3.58250117	0.002489909	0.009233413
SAM-dependent methyltransferase	GCW_02185	24345000	12159000	8142700	205170000	149150000	143610000	3.47931749	0.012584097	0.024778422
DNA-directed RNA polymerase subunit alpha (RNAP subunit alpha) (EC 2.7.7.6) (RNA polymerase subunit alpha) (Transcriptase subunit alpha)	rpoA GCW_03530	1275900000	1509700000	1357200000	1.30E+10	1.58E+10	1.66E+10	3.453664625	0.005986738	0.014749752
Phosphate acyltransferase (EC 2.3.1.274) (Acyl-ACP phosphotransacylase) (Acyl-[acyl-carrier-protein]--phosphate acyltransferase) (Phosphate-acyl-ACP acyltransferase)	plsX GCW_02795	5353000	8003900	21417000	97508000	132960000	145220000	3.433458251	0.00921337	0.019806519
Glutamine amidotransferase	GCW_01230	212630000	170060000	155580000	1896100000	1845700000	1893300000	3.388039287	2.32E-07	5.70E-05
Heavy metal transporter CzcA	GCW_00510	17738000	16087000	16769000	159420000	209760000	157330000	3.379422723	0.01142361	0.023106848
Site-specific DNA-methyltransferase (adenine-specific) (EC 2.1.1.72)	GCW_02355	13644000	16310000	0	192990000	1.49E+08	120240000	3.362827821	0.016617783	0.030307022
HAD family hydrolase	GCW_01555	240480000	180110000	169590000	1743400000	2134700000	1955700000	3.305208991	0.003160311	0.010193262
Molecular chaperone DnaJ	dnaJ_7 GCW_04075	32767000	47044000	54109000	361520000	420390000	451610000	3.203337769	0.0035278	0.010978119
Pyruvate kinase (EC 2.7.1.40)	pykF GCW_02720	502720000	457070000	531440000	4018600000	4553500000	3968700000	3.072054689	0.002302969	0.008805243
Cytidine deaminase (EC 3.5.4.5) (Cytidine aminohydrolase)	cdd GCW_03300	6630300	0	0	60734000	54995000	48108000	3.042080744	0.000730339	0.004850756
mRNA degradation ribonucleases J1/J2	GCW_00450	47990000	127740000	138070000	959830000	769090000	823030000	3.023682805	0.001443859	0.006623888
Chromosome segregation ATPase Smc	GCW_01885	4449700000	4277800000	4493500000	3.24E+10	3.88E+10	3.57E+10	3.014926717	0.003449316	0.010809475
DNA topoisomerase (ATP-hydrolyzing) (EC 5.6.2.2)	parC GCW_02325	63235000	87169000	56084000	574760000	588400000	472200000	2.985478411	0.00385755	0.011388966
ATP synthase gamma chain (ATP synthase F1 sector gamma subunit) (F-ATPase gamma subunit)	atpG GCW_01740	7308500	0	11437000	60045000	76246000	81178000	2.951231048	0.002647713	0.009591105
DNA-directed RNA polymerase subunit beta' (RNAP subunit beta') (EC 2.7.7.6) (RNA polymerase subunit beta') (Transcriptase subunit beta')	rpoC GCW_01245	1.62E+09	1772200000	1860200000	1.27E+10	1.36E+10	1.26E+10	2.890191398	0.000430966	0.00355148
Arginine deiminase	arcA_2 GCW_02560	200280000	216620000	228660000	1437300000	1460300000	1314200000	2.705813836	0.001069167	0.005802185
Heme chaperone HemW	GCW_90995	25772000	36826000	23655000	160270000	162330000	209870000	2.626053703	0.008438598	0.018623583
Methionine adenosyltransferase (EC 2.5.1.6)	GCW_92659	18145000	24689000	3873200	78257000	107760000	100590000	2.61735698	0.002778455	0.009591105
Isoleucine--tRNA ligase (EC 6.1.1.5) (Isoleucyl-tRNA synthetase) (IleRS)	ileS GCW_01825	134350000	148980000	165030000	990690000	738560000	901150000	2.552552724	0.009356368	0.019921453
Uncharacterized protein	GCW_01385	36259000	13240000	40949000	189310000	165630000	173580000	2.546797559	0.000240843	0.002580979
60 kDa chaperonin	groEL GCW_02710	6193100000	5689700000	5369100000	2.97E+10	3.31E+10	3.16E+10	2.45296355	0.000893869	0.005426616
Uncharacterized protein	GCW_02650	10116000	0	15089000	70969000	69828000	62934000	2.429921159	0.001054901	0.005795446
Peptidase M17	pepA GCW_02590	2329400000	2193900000	2025400000	1.17E+10	1.17E+10	1.11E+10	2.397483174	3.93E-05	0.000918696
Uncharacterized protein	GCW_02285	222280000	273120000	242270000	1246300000	1205400000	1.24E+09	2.321282554	1.29E-06	7.63E-05
ABC transporter ATP-binding protein	sufB GCW_01590	60826000	100550000	83592000	394450000	375190000	414090000	2.272674842	4.13E-05	0.000918696
Acetyl-CoA hydrolase	ach1 GCW_00665	37664000	46709000	34857000	189190000	202610000	169850000	2.23592409	0.00159806	0.007040959
Cytadherence-associated protein	GCW_01845	5.82E+09	5.90E+09	6848800000	2.71E+10	2.93E+10	2.95E+10	2.212452908	0.000232462	0.002580979
DUF31 putative peptidase	GCW_03690	181350000	191930000	154570000	893680000	752050000	754260000	2.184828475	0.00386457	0.011388966
Uncharacterized protein	GCW_03165	1096500000	1110800000	1097300000	4792700000	5048900000	5168100000	2.183347583	0.000789836	0.005093869
DNA gyrase subunit A (EC 5.6.2.2)	gyrA GCW_04065	1317200000	1569600000	1315400000	6144600000	6166900000	6404500000	2.155055401	2.16E-06	8.73E-05
Transcriptional regulator MraZ	mraZ GCW_02250	254310000	215350000	251980000	1058200000	1038600000	1.07E+09	2.135040602	1.62E-06	7.63E-05
sn-glycerol-3-phosphate ABC transporterATP-binding protein	ugpC GCW_00180	387490000	459340000	471400000	2.02E+09	1996800000	1769800000	2.132866691	0.001205399	0.00623724
Protein translocase subunit SecY	secY GCW_00375	18967000	34392000	24958000	127980000	114870000	95708000	2.112005603	0.00423269	0.011867078
DNA gyrase subunit B (EC 5.6.2.2)	gyrB GCW_04070	347820000	369180000	341960000	1367700000	1575100000	1427900000	2.045216261	0.002689041	0.009591105
DUF31 domain-containing protein	GCW_01705	147960000	133350000	162440000	547480000	594110000	659650000	2.021171396	0.003289607	0.010456252
DNA topoisomerase 1 (EC 5.6.2.1) (DNA topoisomerase I)	topA GCW_03565	330450000	311200000	302240000	1139100000	1335900000	1330500000	2.011395376	0.004064325	0.011684048
Uncharacterized protein	GCW_01260	305440000	268430000	246250000	1026900000	1064400000	1190700000	2.000668313	0.001535745	0.006947209
M-domain IgG blocking protein	GCW_03980	0	0	6641800	29297000	26030000	23454000	1.983239043	0.00132968	0.006410271
High affinity transport system protein	hatA GCW_01270	350270000	359600000	392090000	1517200000	1539500000	1293700000	1.9810762	0.004363074	0.01196575
Histone-like DNA-binding superfamily protein	hup_1 GCW_00810	1343400000	1420100000	1255900000	5150400000	4966400000	5595200000	1.966814772	0.001339675	0.006410271
Fe-S cluster assembly protein SufB	sufB GCW_01605	120170000	120220000	140130000	489950000	493530000	503120000	1.965972325	9.79E-06	0.000311081
Transcription termination/antitermination protein NusA	nusA GCW_00605	846140000	1066900000	1106100000	3.84E+09	3852500000	4006300000	1.95439761	2.71E-05	0.000709232
DUF31 domain-containing protein	GCW_03685	74242000	79568000	136980000	404140000	281160000	436480000	1.947740205	0.016357596	0.030079051
Phosphate ABC transporter	phoU GCW_00225	8620100	97524000	137510000	379990000	224210000	311720000	1.910387094	0.02014449	0.035432009
Uncharacterized protein	GCW_03845	14629000	10004000	39948000	64375000	86335000	91732000	1.908457964	0.009305155	0.019907663
Ribonuclease J (RNase J) (EC 3.1.-.-)	rnj GCW_00095	156830000	259730000	238140000	835760000	869460000	749560000	1.90668785	0.000249398	0.002580979
Chromosomal replication initiator protein DnaA	dnaA GCW_00010	26130000	28820000	31038000	106700000	104060000	102420000	1.864784839	2.74E-06	0.000101695
Uncharacterized protein	GCW_02930	8.92E+08	876260000	919490000	3268500000	3283600000	3130900000	1.849055142	0.0001986	0.002525063
ATP-dependent zinc metalloprotease FtsH (EC 3.4.24.-)	ftsH GCW_00140	891400000	928960000	1067100000	3613200000	3349300000	3299700000	1.829467181	0.000160098	0.002226365
Single-stranded DNA-binding protein	ssb GCW_03460	461400000	611880000	749660000	2100700000	2.29E+09	1989300000	1.80683702	0.000231307	0.002580979
Adhesin	gapA GCW_01045	6758700000	7402600000	6863600000	2.22E+10	2.52E+10	2.61E+10	1.805900459	0.003659685	0.011185577
Uncharacterized protein	GCW_03750	12676000	20447000	29364000	81142000	71094000	66054000	1.804618058	0.001410139	0.006623888
Peptide ABC transporter substrate-bindingprotein	oppA GCW_02960	1178300000	1336300000	1363300000	4601100000	4563400000	4205500000	1.785651959	0.000286802	0.002757079
Uncharacterized protein	GCW_00850	524240000	466190000	516780000	1512200000	1.86E+09	1.69E+09	1.748169031	0.005873025	0.014682562
Inorganic ion uptake regulation protein, transcription factor	fur GCW_02090	0	18849000	0	57809000	73376000	55093000	1.719934906	0.002853832	0.009694315
Cytadherence high molecular weight protein 3	hlp3 GCW_01030	9656400000	1.05E+10	1.05E+10	3.02E+10	3.31E+10	3.36E+10	1.664727632	0.001305052	0.006381845
DNA polymerase III subunit delta	GCW_03210	6961400	0	0	17038000	23784000	24505000	1.645267509	0.004252508	0.011867078
Lipoprotein_10 domain-containing protein	GCW_00640	751430000	827450000	866890000	2253600000	2712500000	2514500000	1.61286525	0.004123554	0.011762703
Uncharacterized protein	GCW_01795	1632100000	1814800000	1.87E+09	5070300000	5733700000	5409100000	1.607960147	0.000952381	0.00547999
Sugar ABC transporter ATP-binding protein	GCW_01430	32837000	26739000	27770000	91758000	75156000	97611000	1.598590535	0.008689488	0.018955012
Cytadherence high molecular weight protein 2	hlp2 GCW_01840	8234900000	7916700000	8071400000	2.44E+10	2.41E+10	2.45E+10	1.591558437	2.84E-07	5.70E-05
ABC transporter ATP-binding protein	dppF GCW_02940	796030000	698090000	747380000	2238800000	2410900000	2005800000	1.570082554	0.004373589	0.01196575
M-domain IgG blocking protein	GCW_03885	131030000	145730000	185010000	354770000	486640000	521910000	1.56187788	0.019680209	0.034752751
Lon protease (EC 3.4.21.53)	lon GCW_02105	604950000	648680000	6.83E+08	1989200000	1841700000	1872600000	1.558299165	0.000157716	0.002226365
Inorganic pyrophosphatase (EC 3.6.1.1) (Pyrophosphate phospho-hydrolase) (PPase)	ppa GCW_01575	6231500000	5635700000	7055300000	1.84E+10	1.74E+10	1.92E+10	1.541032908	9.05E-05	0.001565365
Transketolase	tktA_1 GCW_00160	676010000	624670000	624680000	1825100000	1824100000	1881900000	1.522438202	1.41E-06	7.63E-05
VlhA.3.03 variable lipoprotein family protein	GCW_03350	4350100000	4172700000	4652900000	1.21E+10	1.28E+10	1.24E+10	1.501489397	1.86E-05	0.000518439
Cytadherence protein A	crmA GCW_01050	3979500000	3859600000	3837300000	1.06E+10	1.05E+10	1.13E+10	1.472264685	0.000916957	0.005426616
VlhA.1.01 variable lipoprotein family protein	GCW_01940	252400000	284420000	250140000	756830000	661310000	686270000	1.419053598	0.001561171	0.006947209
RNA helicase	GCW_02855	27576000	46222000	93730000	185520000	128410000	125910000	1.39257657	0.030564457	0.048749762
Lipoprotein	GCW_00170	2.05E+10	2.06E+10	2.17E+10	5.39E+10	5.49E+10	5.10E+10	1.347558205	0.000485593	0.003791034
Uncharacterized protein	GCW_02965	2188400000	2.32E+09	2319500000	5742800000	5.71E+09	5836900000	1.341038587	5.12E-07	5.70E-05
Nuclease	GCW_00175	304320000	133670000	106630000	367430000	511490000	489860000	1.329568717	0.026724637	0.043722293
Aminopeptidase	pepC_1 GCW_02520	1050300000	1109800000	943830000	2465700000	2648500000	2147900000	1.226290774	0.006314719	0.015189458
Transcription termination/antitermination protein NusG	nusG GCW_03630	82767000	64030000	88790000	201220000	172060000	160750000	1.180660858	0.004168316	0.011814653
Phosphotransacetylase	eutD GCW_03495	1972400000	2305900000	2199700000	4624500000	4756700000	5120400000	1.162591712	0.00027609	0.002757079
Aminopeptidase	pepC_2 GCW_02525	1003800000	1126600000	1018500000	2055900000	2345800000	2354500000	1.101364094	0.002695439	0.009591105
Holo-[acyl-carrier-protein] synthase (Holo-ACP synthase) (EC 2.7.8.7) (4'-phosphopantetheinyl transferase AcpS)	acpS GCW_02270	2587700000	2346600000	2.31E+09	4444600000	5386400000	5686300000	1.099158517	0.01416111	0.02728006
Chronic infection: Nucleoid vs Lysate (B)
Protein names	Gene names	lysate_Chr.Inf_1	lysate_Chr.Inf_2	lysate_Chr.Inf_3	nucl_Chr.Inf_1	nucl_Chr.Inf_2	nucl_Chr.Inf_3	log2FC	rawpvalue	pvalue.adj
Uncharacterized protein	GCW_01405	0	0	0	90634000	116910000	104610000	nucChronic_only	NA	NA
Uncharacterized protein	GCW_01250	0	0	0	12644000	13528000	10795000	nucChronic_only	NA	NA
Sialidase	GCW_03185	0	0	0	3946700	5445100	4598200	nucChronic_only	NA	NA
Uncharacterized protein	GCW_01550	0	0	0	3192400	3991200	3251900	nucChronic_only	NA	NA
MFS transporter	GCW_03605	0	0	0	9541900	11378000	10760000	nucChronic_only	NA	NA
Sugar ABC transporter permease	GCW_01440	0	0	0	7143500	3372500	3329400	nucChronic_only	NA	NA
Ribonuclease P protein component (RNase P protein) (RNaseP protein) (EC 3.1.26.5) (Protein C5)	rnpA GCW_00035	0	0	0	3984500	3878600	3684100	nucChronic_only	NA	NA
Exopolyphosphatase-related protein	GCW_02820	0	0	0	5032900	5455300	5316300	nucChronic_only	NA	NA
Ion channel protein	GCW_03085	0	0	0	6523900	8143500	7341400	nucChronic_only	NA	NA
ABC transporter ATP-binding protein	GCW_00115	0	0	0	8796200	6947100	4028200	nucChronic_only	NA	NA
Uncharacterized protein	GCW_02650	0	0	0	37649000	35053000	42917000	nucChronic_only	NA	NA
M-domain IgG blocking protein	GCW_03980	0	0	0	28701000	27710000	27040000	nucChronic_only	NA	NA
Inorganic ion uptake regulation protein, transcription factor	fur GCW_02090	0	0	0	122730000	88961000	95106000	nucChronic_only	NA	NA
DNA polymerase III subunit delta	GCW_03210	0	0	0	15315000	15100000	17326000	nucChronic_only	NA	NA
Probable cell division protein WhiA	whiA GCW_02635	0	0	0	0	13016000	9168300	nucChronic_only	NA	NA
DNA polymerase III PolC domain protein	GCW_00465	0	0	0	9509100	13915000	13601000	nucChronic_only	NA	NA
Uncharacterized protein	GCW_02095	3559500	823450	1233800	659680000	388150000	526260000	8.130566725	0.021738136	0.03371318
DNA topoisomerase 4 subunit B (EC 5.6.2.2) (Topoisomerase IV subunit B)	parE GCW_02330	3103800	1274700	2856800	193720000	248120000	179570000	6.424348811	0.010213794	0.018502036
Ferritin	GCW_00085	58717000	62694000	60710000	4675600000	4955400000	4530000000	6.280372571	0.000731405	0.003513923
AAA_31 domain-containing protein	GCW_03620	2151400	0	3597800	161270000	157230000	152480000	5.771198267	0.0000361	0.000734192
DNA topoisomerase (ATP-hydrolyzing) (EC 5.6.2.2)	parC GCW_02325	6437900	12840000	9376000	634970000	380990000	470070000	5.696587918	0.022603547	0.034450924
Uncharacterized protein	GCW_03750	4739600	3523100	7668400	187570000	247170000	303690000	5.534543377	0.018720345	0.03030913
Choline kinase	licA GCW_01035	10916000	10227000	12769000	422170000	452890000	420480000	5.255613878	0.000591561	0.003040347
Uncharacterized protein	GCW_01545	132930000	109280000	172740000	5449400000	4189500000	5106800000	5.151212993	0.00604454	0.013303302
Peptide ABC transporter ATP-binding protein	dppF GCW_02910	23445000	19234000	26716000	639870000	761920000	677080000	4.904824015	0.002811761	0.008122866
DNA-binding ferritin-like protein	dps GCW_01140	7970200	0	13473000	257800000	344240000	335900000	4.865941013	0.00710805	0.014152063
Molecular chaperone DnaJ	dnaJ_7 GCW_04075	10218000	22361000	18002000	459940000	427320000	510230000	4.78809859	0.002414043	0.007441659
Procyclic acidic repetitive protein, M-domain IgG blocking protein	GCW_03985	19024000	3471100	11659000	327690000	248730000	326250000	4.724067979	0.006721179	0.014029732
Haloacid dehalogenase	GCW_03120	115040000	132350000	105620000	2698900000	2991500000	2821100000	4.591632446	0.000890967	0.004011835
DNA polymerase III subunit gamma/tau (EC 2.7.7.7)	dnaX GCW_03395	13222000	7145000	21596000	268910000	281780000	351860000	4.42681713	0.006810603	0.014029732
Heat-inducible transcription repressor HrcA	hrcA GCW_02005	8198400	31233000	34348000	496830000	567570000	495820000	4.402387605	0.000875274	0.004011835
DNA-directed RNA polymerase subunit beta (RNAP subunit beta) (EC 2.7.7.6) (RNA polymerase subunit beta) (Transcriptase subunit beta)	rpoB GCW_01240	1224700000	1252200000	1150600000	21400000000	22500000000	22400000000	4.191395477	0.000283122	0.001925227
Phosphohexomutase/phosphomannomutase	cpsG manB GCW_03295	118230000	137100000	134340000	2280300000	2300400000	2497800000	4.183118902	0.000898578	0.004011835
Uncharacterized protein	GCW_03170	976900000	960580000	1067600000	17200000000	18500000000	18300000000	4.167964922	0.000587594	0.003040347
HAD family hydrolase	GCW_01555	186540000	219840000	181540000	3288600000	3707100000	3068100000	4.09741149	0.003392085	0.009076708
Chromosome segregation ATPase Smc	GCW_01885	1955300000	2070400000	1932900000	33500000000	34100000000	32900000000	4.075058711	0.0000964	0.001217067
GntR family HTH transcriptional regulator	GCW_02645	25384000	34455000	17611000	412440000	387530000	463810000	4.02833629	0.002237323	0.007063549
DNA-directed RNA polymerase subunit alpha (RNAP subunit alpha) (EC 2.7.7.6) (RNA polymerase subunit alpha) (Transcriptase subunit alpha)	rpoA GCW_03530	1353400000	1431900000	1552600000	21700000000	23200000000	23700000000	3.982635055	0.000759491	0.003609622
Heme chaperone HemW	GCW_90995	19793000	0	0	222230000	391720000	296260000	3.938174734	0.024536583	0.036515723
DNA polymerase III subunit delta	holB GCW_04050	2391600	1467200	2372200	28563000	37018000	28257000	3.912636643	0.008932677	0.016589257
Uncharacterized protein	GCW_01850	8343900	0	0	126850000	143100000	104530000	3.903060492	0.005805012	0.012958662
Non-specific serine/threonine protein kinase (EC 2.7.11.1)	GCW_03585	14620000	8751900	0	205520000	162090000	126950000	3.818336132	0.017558791	0.028778639
ClpB chaperone	clpB GCW_02785	1121700000	1338100000	1285900000	16600000000	17100000000	17900000000	3.785907933	0.00042265	0.002490427
mRNA degradation ribonucleases J1/J2	GCW_00450	58005000	68981000	45598000	840430000	757450000	675860000	3.719696667	0.00395844	0.009666467
Heavy metal transporter CzcA	GCW_00510	6816400	10517000	10019000	110480000	102870000	138540000	3.685385185	0.009287725	0.017176461
Phosphate ABC transporter substrate-bindingprotein	pstS GCW_00210	2994500	0	11280000	85223000	85254000	76572000	3.528322598	0.0000744	0.001174805
Endoribonuclease YbeY (EC 3.1.-.-)	ybeY GCW_02215	0	6475500	0	62882000	100820000	60097000	3.526105685	0.028614303	0.041311392
Cytadherence-associated protein	GCW_01845	1496800000	1735700000	1571600000	19000000000	19200000000	17100000000	3.525906346	0.001342177	0.005070448
Chromosomal replication initiator protein DnaA	dnaA GCW_00010	35145000	51950000	13336000	370630000	388900000	310860000	3.413859984	0.001431052	0.005227481
DUF31 domain-containing protein	GCW_03685	78714000	117680000	121500000	857360000	1274800000	1059700000	3.327779682	0.014544852	0.024821717
DNA gyrase subunit A (EC 5.6.2.2)	gyrA GCW_04065	439740000	472110000	453970000	4633600000	4376100000	4419900000	3.297577065	0.000331005	0.002102556
Procyclic acidic repetitive protein (PARP), M-domain IgG blocking protein	GCW_03945	33436000	5750400	11167000	139270000	193480000	158740000	3.287000962	0.003569248	0.009076708
Ribonuclease 3 (EC 3.1.26.3) (Ribonuclease III) (RNase III)	rnc GCW_92786	9127600	0	13810000	93388000	109650000	124720000	3.251882141	0.002764497	0.008092103
Protein translocase subunit SecY	secY GCW_00375	18295000	19594000	4926800	143810000	148070000	104070000	3.209103073	0.008345268	0.015899175
Asparagine--tRNA ligase (EC 6.1.1.22) (Asparaginyl-tRNA synthetase) (AsnRS)	asnC asnS GCW_01395	411580000	428140000	394870000	3709700000	3775700000	3750000000	3.185690737	0.000000726	0.0000544
DNA-directed RNA polymerase subunit beta' (RNAP subunit beta') (EC 2.7.7.6) (RNA polymerase subunit beta') (Transcriptase subunit beta')	rpoC GCW_01245	1528800000	1566200000	1717100000	13900000000	14000000000	14500000000	3.137316814	0.0000779	0.00118806
Metal-dependent phosphohydrolase	GCW_04005	20055000	6167800	10607000	109620000	103690000	107470000	3.122638727	0.000442627	0.002490427
Arginine deiminase	arcA_2 GCW_02560	269110000	261880000	243460000	2320000000	2201200000	2067700000	3.088136602	0.001239676	0.004806463
Nuclease	GCW_00175	36043000	25615000	13168000	210090000	199440000	206700000	3.041857359	0.00020274	0.001831894
SAM-dependent methyltransferase	GCW_02185	22175000	13048000	25161000	150510000	173490000	161800000	3.008124257	0.000268064	0.001880704
Uncharacterized protein	GCW_02930	890550000	912630000	900600000	7177100000	7374600000	7174300000	3.00637291	0.0000955	0.001217067
Probable nicotinate-nucleotide adenylyltransferase (EC 2.7.7.18) (Deamido-NAD(+) diphosphorylase) (Deamido-NAD(+) pyrophosphorylase) (Nicotinate mononucleotide adenylyltransferase) (NaMN adenylyltransferase)	nadD GCW_02315	36326000	43081000	43335000	326210000	322080000	264300000	2.894337849	0.005229379	0.01185326
ATPase AAA	GCW_03805	111660000	138020000	138160000	872510000	897860000	887420000	2.776693608	0.000000466	0.0000515
ABC transporter ATP-binding protein	sufC GCW_01585	74840000	114760000	99220000	633440000	572170000	654480000	2.687129874	0.000426095	0.002490427
Uncharacterized protein	GCW_01795	686430000	794720000	922660000	5323300000	4578800000	5570900000	2.686358169	0.003234242	0.008908382
DNA helicase	dnaB GCW_03445	17637000	10663000	18228000	84777000	120010000	82181000	2.62471879	0.019155418	0.030787982
DUF31 putative peptidase	GCW_03690	260900000	277610000	244470000	1578300000	1419300000	1720000000	2.591005738	0.003990764	0.009691856
Peptidase M17	pepA GCW_02590	2658800000	2942600000	2879100000	15600000000	16500000000	18000000000	2.564316116	0.002102545	0.006685789
Cytadherence high molecular weight protein 2	hlp2 GCW_01840	2651600000	2980300000	2967100000	16100000000	17300000000	16100000000	2.524283936	0.000437386	0.002490427
DUF31 domain-containing protein	GCW_01705	132170000	163260000	142800000	806570000	850000000	780140000	2.475174406	0.000146574	0.001583402
Uncharacterized protein	GCW_02285	306980000	282960000	257870000	1359600000	1578600000	1519700000	2.394551366	0.002035647	0.006601727
Pyruvate kinase (EC 2.7.1.40)	pykF GCW_02720	853660000	845060000	806320000	4351200000	4482800000	4289700000	2.389268975	0.00011365	0.001357656
Aminopeptidase	pepC_2 GCW_02525	453780000	615710000	540380000	2958200000	2638800000	2746900000	2.373777675	0.000255279	0.001841351
Transcriptional regulator MraZ	mraZ GCW_02250	187400000	174480000	167340000	899420000	813230000	1004100000	2.359942323	0.005263737	0.011870265
Enolase (EC 4.2.1.11) (2-phospho-D-glycerate hydro-lyase) (2-phosphoglycerate dehydratase)	eno GCW_02860	2125200000	2670400000	2510000000	12700000000	12200000000	12100000000	2.339521676	0.00000288	0.000115647
UvrABC system protein A (UvrA protein) (Excinuclease ABC subunit A)	uvrA GCW_00470	324330000	12902000	12268000	528310000	463450000	754310000	2.320747037	0.028001867	0.040579754
M-domain IgG blocking protein	GCW_03885	108330000	128800000	123470000	511560000	616820000	561010000	2.228031115	0.003524581	0.009076708
High affinity transport system protein	hatA GCW_01270	177600000	199000000	199240000	927170000	814540000	950060000	2.224815231	0.002807835	0.008122866
Lipoprotein_X domain-containing protein	GCW_91421	6833600	23998000	32334000	93526000	92553000	100370000	2.181067316	0.005746725	0.012893668
Uncharacterized protein	GCW_03165	1560800000	1618800000	1623100000	7043700000	7085100000	7160300000	2.148197362	0.000000319	0.000047
Glutamine amidotransferase	GCW_01230	290580000	286830000	308490000	1328600000	1345900000	1239500000	2.143427994	0.000708831	0.003442894
Uncharacterized protein	GCW_01260	283140000	266290000	338490000	1371400000	1184200000	1208100000	2.083650034	0.001445059	0.005235379
Cytadherence high molecular weight protein 3	hlp3 GCW_01030	6103400000	6494900000	5934400000	25200000000	27000000000	26100000000	2.078349499	0.000257983	0.001841351
RNA helicase	GCW_02855	47411000	0	0	267980000	147120000	183740000	2.073914362	0.022052393	0.033844297
Ribonuclease J (RNase J) (EC 3.1.-.-)	rnj GCW_00095	224880000	110690000	151780000	650270000	684530000	573780000	1.96946951	0.000535481	0.002888918
Peptide ABC transporter ATP-binding protein	dppD GCW_02915	0	9695100	7051500	33664000	33249000	30970000	1.962227598	0.007363206	0.014464609
Histone-like DNA-binding superfamily protein	hup_1 GCW_00810	2361600000	2448300000	2682700000	9654100000	9330800000	10100000000	1.95598777	0.000153354	0.001583402
DNA gyrase subunit B (EC 5.6.2.2)	gyrB GCW_04070	290280000	311890000	285210000	1045900000	1216900000	1126300000	1.933278263	0.002832864	0.008130688
Aminopeptidase	pepC_1 GCW_02520	423650000	540830000	496430000	1874600000	1892400000	1778900000	1.9245543	0.0000101	0.000373042
Uncharacterized protein	GCW_00850	742630000	765530000	661190000	2936300000	2457200000	2775700000	1.91293197	0.003483201	0.009076708
Lipoprotein_10 domain-containing protein	GCW_00640	371490000	431520000	497220000	1633900000	1544400000	1617700000	1.883064812	0.0000251	0.000696429
Cytadherence high molecular weight protein 1	GCW_03135	21500000000	22500000000	21600000000	78700000000	77600000000	79100000000	1.843038741	0.000000181	0.0000399
4-hydroxy-3-methylbut-2-en-1-yl diphosphate synthase (flavodoxin) (EC 1.17.7.3) (1-hydroxy-2-methyl-2-(E)-butenyl 4-diphosphate synthase)	ispG GCW_01695	27406000	40256000	27450000	140440000	97576000	101810000	1.837096959	0.019252847	0.030832458
Transketolase	tktA_2 GCW_03235	8863900	0	0	35224000	27686000	31800000	1.83254075	0.002046237	0.006601727
Uncharacterized protein	GCW_01385	59054000	17212000	23472000	118030000	118440000	115250000	1.818212195	0.022686222	0.03445811
50S ribosomal protein L5	rplE GCW_00340	830900000	829210000	722820000	2699300000	2801600000	2707200000	1.784311735	0.00000251	0.000112877
Single-stranded DNA-binding protein	ssb GCW_03460	716540000	780540000	884860000	2709300000	2601500000	2819600000	1.771189259	0.0000288	0.000724463
RNA polymerase sigma factor SigA	rpoD sigA GCW_02190	1800800000	2047700000	1625300000	5873700000	6512100000	5916500000	1.741410331	0.000232343	0.001841351
Cytadherence protein A	crmA GCW_01050	4010400000	4835700000	4334600000	13900000000	15800000000	14100000000	1.732635626	0.001039716	0.00436857
30S ribosomal protein S14 type Z	rpsN rpsZ GCW_00345	108160000	125520000	139670000	362940000	418870000	397140000	1.658901898	0.000567161	0.002984345
Probable tRNA sulfurtransferase (EC 2.8.1.4) (Sulfur carrier protein ThiS sulfurtransferase) (Thiamine biosynthesis protein ThiI) (tRNA 4-thiouridine synthase)	thiI GCW_02825	0	0	17429000	51724000	58537000	53020000	1.642832721	0.007867093	0.015187019
dUTPase	GCW_02035	73575000	51565000	58451000	178380000	174120000	192390000	1.569469678	0.000171728	0.00168675
30S ribosomal protein S3	rpsC GCW_00310	235510000	244130000	232240000	749100000	682990000	650750000	1.548846043	0.003569473	0.009076708
Lipoprotein	GCW_00170	13400000000	13700000000	14300000000	40100000000	39900000000	41100000000	1.545758718	0.00000125	0.0000789
Peptide ABC transporter substrate-bindingprotein	oppA GCW_02960	2875900000	3113800000	2926100000	8970000000	8443700000	8392300000	1.533270378	0.000258289	0.001841351
DNA topoisomerase 1 (EC 5.6.2.1) (DNA topoisomerase I)	topA GCW_03565	207020000	313150000	263400000	744330000	737300000	745870000	1.507291363	0.00381747	0.009511675
VlhA.3.03 variable lipoprotein family protein	GCW_03350	3200800000	3580000000	2612500000	8471700000	8871200000	9172900000	1.497762766	0.000147788	0.001583402
ATP synthase B/B' CF(0)	GCW_01890	4825500000	5150600000	5089100000	13000000000	14300000000	14100000000	1.458863891	0.001421486	0.005227481
60 kDa chaperonin	groEL GCW_02710	8570800000	8527600000	8220400000	22700000000	23300000000	23500000000	1.45796594	0.0000139	0.000473134
VlhA.1.01 variable lipoprotein family protein	GCW_01155	79297000	74248000	52908000	181050000	176860000	198940000	1.431475375	0.000445122	0.002490427
Xaa-Pro aminopeptidase	GCW_02540	507990000	645920000	529950000	1590800000	1410800000	1527900000	1.427579609	0.000197321	0.001831894
Inorganic pyrophosphatase (EC 3.6.1.1) (Pyrophosphate phospho-hydrolase) (PPase)	ppa GCW_01575	5680000000	6910000000	5998100000	15900000000	18600000000	15300000000	1.424248019	0.00470103	0.010993943
ATP-dependent zinc metalloprotease FtsH (EC 3.4.24.-)	ftsH GCW_00140	1176600000	1157400000	1168300000	2905700000	3072400000	3306500000	1.40653709	0.003555005	0.009076708
ABC transporter ATP-binding protein	dppF GCW_02940	1307600000	1320000000	1276600000	3413700000	3435300000	3412500000	1.392665432	0.000000738	0.0000544
Transketolase	tktA_1 GCW_00160	318290000	303910000	305330000	789420000	752390000	768450000	1.316589374	0.0000813	0.00119792
Adhesin	gapA GCW_01045	10100000000	10100000000	11100000000	24700000000	26800000000	26300000000	1.312202865	0.000276868	0.001912121
Isoleucine--tRNA ligase (EC 6.1.1.5) (Isoleucyl-tRNA synthetase) (IleRS)	ileS GCW_01825	276470000	266060000	276070000	620550000	703780000	547030000	1.19285655	0.015819045	0.026687091
Acetyl-CoA hydrolase	ach1 GCW_00665	41596000	53537000	52148000	110380000	106060000	119300000	1.188773102	0.000319291	0.002102556
Phosphotransacetylase	eutD GCW_03495	2960100000	3099800000	2840700000	7070000000	6602900000	6456400000	1.177394175	0.000705572	0.003442894
Uncharacterized protein	GCW_01415	1471300000	1552300000	1198200000	3113300000	3222600000	3181700000	1.172739588	0.00193093	0.006465691
Methionine adenosyltransferase (EC 2.5.1.6)	GCW_92659	14408000	0	13613000	29866000	29498000	34409000	1.157701645	0.032052852	0.044975748
2-C-methyl-D-erythritol 2,4-cyclodiphosphate synthase (EC 4.6.1.12)	ispF GCW_90134	82718000	158990000	186270000	274230000	326040000	319060000	1.103046183	0.018131726	0.029572779
Uncharacterized protein	GCW_02505	0	0	7232500	16611000	12365000	16551000	1.069193572	0.016802966	0.028026078
Uncharacterized protein	GCW_00900	436250000	421730000	408900000	947210000	904440000	803410000	1.067464586	0.006856158	0.014029732
Putative peptidase (DUF31)	GCW_00080	701100000	791190000	1059400000	1726300000	1831300000	1750000000	1.056062842	0.008884255	0.016568949
Uncharacterized protein	GCW_01450	418760000	363380000	420320000	901630000	777280000	795460000	1.041072344	0.002622553	0.00783222
