# Supplementary material for: Data on nucleoid-associated proteins isolated from Mycoplasma gallisepticum after intracellular infection
Source: Data Brief. 2021 Aug 14;38:107289. doi: 10.1016/j.dib.2021.107289 (PMC8379615; doi:10.1016/j.dib.2021.107289)
Supplement: Supplementary file 3 [file mmc3.zip › S3_LFQ_Nucleoid_fraction_proteins_enrichment.txt]

Nucleoid fraction: Acute Infection vs Control (C)
Protein names	Gene names	nucl_24h_1	nucl_24h_2	nucl_24h_3	nucl_K_1	nucl_K_2	nucl_K_3	log2FC	rawpvalue	pvalue.adj
DNA polymerase III PolC-type (PolIII) (EC 2.7.7.7)	polC GCW_90501	59903000	0	47417000	0	0	0	nuc_24h_only	NA	NA
Mycoplasma hemagglutinin VlhA	vlhA GCW_91948	2625900	6235700	0	0	0	0	nuc_24h_only	NA	NA
Nuclease	mnuA GCW_00060	4721900	0	5235500	0	0	0	nuc_24h_only	NA	NA
Multidrug and toxic compound extrusion family protein	GCW_00855	3422600	2641800	2828200	0	0	0	nuc_24h_only	NA	NA
Glutamine amidotransferase	GCW_00905	661900000	6784600	6957700	0	0	0	nuc_24h_only	NA	NA
Flavodoxin	fldA GCW_01830	16018000	21674000	26408000	0	0	0	nuc_24h_only	NA	NA
Ribosomal RNA small subunit methyltransferase A (EC 2.1.1.182) (16S rRNA (adenine(1518)-N(6)/adenine(1519)-N(6))-dimethyltransferase) (16S rRNA dimethyladenosine transferase) (16S rRNA dimethylase) (S-adenosylmethionine-6-N', N'-adenosyl(rRNA) dimethyltransferase)	ksgA rsmA GCW_00045	12836000	13312000	13179000	0	0	0	nuc_24h_only	NA	NA
Beta-galactosidase	GCW_00715	2309300	5508600	0	0	0	0	nuc_24h_only	NA	NA
Dehydratase	GCW_01775	9031300	17290000	14281000	0	0	0	nuc_24h_only	NA	NA
VlhA.1.01 variable lipoprotein family protein	GCW_02440	320800000	289740000	279400000	11870000	2323700	1110700	5.861689681	0.000948922	0.016224848
Thioredoxin	trxA_1 GCW_00460	67956000	55259000	54504000	9211000	9525700	2509700	3.064307612	0.001742495	0.018537734
Membrane protein DUF1673	GCW_02865	118840000	144340000	139060000	27282000	23673000	21195000	2.478985255	0.003481915	0.02537864
Protein NrdI	nrdI GCW_00235	15833000	19681000	17181000	1640300	6210200	1671800	2.46828409	0.002195569	0.019000114
DUF31 domain-containing protein	GCW_03070	13938000	20479000	19962000	8021000	5516400	2020200	1.805430102	0.0097777	0.045360466
Nitrogen fixation protein	GCW_02170	27066000	31041000	31912000	10362000	7475700	8715200	1.761360103	0.000902664	0.016224848
Deoxyribose-phosphate aldolase (DERA) (EC 4.1.2.4) (2-deoxy-D-ribose 5-phosphate aldolase) (Phosphodeoxyriboaldolase) (Deoxyriboaldolase)	deoC_2 deoC GCW_03310	17832000	22533000	19923000	6162900	6700400	6486000	1.639589495	0.009082778	0.043481386
5-hydroxymethyluracil DNA glycosylase	mutM GCW_01370	64342000	59180000	61821000	18057000	21869000	23302000	1.551562138	4.76E-05	0.003572752
50S ribosomal protein L7/L12	rplL GCW_00830	6252500000	6726600000	6091200000	2082300000	2255500000	2574900000	1.464006318	0.000116018	0.004746175
50S ribosomal protein L10	rplJ GCW_00825	171690000	169430000	151010000	55101000	81689000	80264000	1.180985455	0.001448429	0.017616023
Acetyl-CoA hydrolase	ach1 GCW_00665	189190000	202610000	169850000	75032000	76028000	100180000	1.160605201	0.001297168	0.017616023
Lon protease (EC 3.4.21.53)	lon GCW_02105	1989200000	1841700000	1872600000	831350000	941930000	956740000	1.062935992	8.68E-05	0.004746175
Nucleoid fraction: Chronic infection vs Control (D)
Protein names	Gene names	nucl_Chr.Inf_1	nucl_Chr.Inf_2	nucl_Chr.Inf_3	nucl_K_1	nucl_K_2	nucl_K_3	log2FC	rawpvalue	pvalue.adj
Glycerol-3-phosphate dehydrogenase (EC 1.1.1.94)	gpsA GCW_01615	9869500	8569500	9743300	0	0	0	nucChronic_only	NA	NA
DNA primase (EC 2.7.7.-)	dnaG GCW_02195	5339800	5744900	8777200	0	0	0	nucChronic_only	NA	NA
Mycoplasma hemagglutinin VlhA	vlhA GCW_91948	5629600	6706300	9076100	0	0	0	nucChronic_only	NA	NA
Ribosomal RNA small subunit methyltransferase A (EC 2.1.1.182) (16S rRNA (adenine(1518)-N(6)/adenine(1519)-N(6))-dimethyltransferase) (16S rRNA dimethyladenosine transferase) (16S rRNA dimethylase) (S-adenosylmethionine-6-N', N'-adenosyl(rRNA) dimethyltransferase)	ksgA rsmA GCW_00045	8749300	7521900	7219700	0	0	0	nucChronic_only	NA	NA
Dehydratase	GCW_01775	25481000	31188000	24956000	0	0	0	nucChronic_only	NA	NA
Phospholipid-binding protein	GCW_02490	32439000	167300000	27766000	0	0	0	nucChronic_only	NA	NA
Variably expressed lipoprotein and hemagglutinin(VlhA) family protein	GCW_03335	1.81E+10	1.81E+10	1.89E+10	1381300000	1361700000	1318300000	3.761646012	0.000191516	0.014459462
VlhA.1.01 variable lipoprotein family protein	GCW_02440	38793000	32456000	36235000	11870000	2323700	1110700	2.812103526	0.003789636	0.034511429
VlhA.1.06 variable lipoprotein family protein	GCW_03345	388210000	415790000	431780000	93330000	113810000	121410000	1.911237083	0.000109058	0.012350791
Chromosomal replication initiator protein DnaA	dnaA GCW_00010	370630000	388900000	310860000	89925000	90479000	116010000	1.852451048	0.003995941	0.03481079
30S ribosomal protein S14 type Z	rpsN rpsZ GCW_00345	362940000	418870000	397140000	111270000	151350000	115800000	1.63944229	0.00029061	0.018806599
VlhA.1.01 variable lipoprotein family protein	GCW_01940	5.07E+09	5176500000	5896300000	1688200000	1662300000	1871400000	1.62815473	0.003283955	0.032739536
Phosphate ABC transporter substrate-bindingprotein	pstS GCW_00210	85223000	85254000	76572000	41363000	33327000	27326000	1.276001777	0.001035241	0.029310271
VlhA.1.02 variable lipoprotein family protein	GCW_02405	145550000	141310000	158210000	66235000	54563000	75518000	1.1808545	0.000546596	0.02535141
